# Supplementary material for: 4-Benzyl-7-chloro-2H-1,4-benz­oxazin-3(4H)-one
Source: Acta Crystallogr Sect E Struct Rep Online. 2009 Apr 10;65(Pt 5):o1019. doi: 10.1107/S1600536809012586 (PMC2977705; doi:10.1107/S1600536809012586)
Supplement: Supplementary file 2 [file e-65-o1019-Isup2.hkl]

# 
# h,k,l, Fc-squared, Fo-squared, sigma(Fo-squared) and status flag 
# 
data_I
_shelx_title ' 1 in P2(1)/c' 
_shelx_refln_list_code          4 
_shelx_F_calc_maximum      129.65 
_exptl_crystal_F_000       568.00 
_reflns_d_resolution_high  0.8394 
 
loop_ 
 _symmetry_equiv_pos_as_xyz 
 'x, y, z' 
 '-x, y+1/2, -z+1/2' 
 '-x, -y, -z' 
 'x, -y-1/2, z-1/2' 
 
_cell_length_a     5.0894 
_cell_length_b    12.6302 
_cell_length_c    20.0698 
_cell_angle_alpha  90.000 
_cell_angle_beta   91.833 
_cell_angle_gamma  90.000 
 
_shelx_F_squared_multiplier     1.000 
 
loop_ 
 _refln_index_h 
 _refln_index_k 
 _refln_index_l 
 _refln_F_squared_calc 
 _refln_F_squared_meas 
 _refln_F_squared_sigma 
 _refln_observed_status 
   1   0   0     1771.84     1718.03     31.64 o 
   2   0   0      394.36      414.32     12.51 o 
   3   0   0       42.40       41.65      4.01 o 
   4   0   0      219.16      222.54      9.05 o 
   5   0   0        5.86        4.40      3.61 o 
   1   1   0      634.43      559.20      8.85 o 
   2   1   0      289.33      257.83      6.50 o 
   3   1   0      617.70      597.65     10.78 o 
   4   1   0      267.25      296.68      8.54 o 
   5   1   0        5.02        8.08      2.66 o 
   0   2   0     6244.40     5710.89     95.50 o 
   1   2   0     6401.69     6029.81     58.90 o 
   2   2   0      846.77      808.10     11.47 o 
   3   2   0      124.21      116.93     11.08 o 
   4   2   0        6.47        7.56      2.06 o 
   5   2   0       33.51       34.05      3.48 o 
   6   2   0        3.15        3.22      6.10 o 
   1   3   0       58.99       49.56      2.57 o 
   2   3   0       80.42       68.80      3.69 o 
   3   3   0       29.08       28.45      3.73 o 
   4   3   0       67.59       65.65      3.77 o 
   5   3   0       11.42       15.72      4.50 o 
   0   4   0      109.47       98.52      7.82 o 
   1   4   0       35.74       30.10      2.00 o 
   2   4   0        1.99        0.74      1.28 o 
   3   4   0       26.69       34.88      3.98 o 
   4   4   0      107.31      116.15      4.79 o 
   5   4   0       10.92       17.90      5.14 o 
   1   5   0        6.23        9.36      1.19 o 
   2   5   0       71.66       69.44      3.60 o 
   3   5   0        1.64        1.26      1.41 o 
   4   5   0      111.74      131.58      6.58 o 
   5   5   0       21.11       17.63      5.15 o 
   0   6   0       37.27       42.53      8.07 o 
   1   6   0      395.81      410.03      9.68 o 
   2   6   0       18.05       23.52      2.16 o 
   3   6   0      108.69      113.35      5.08 o 
   4   6   0       72.24       76.64      7.23 o 
   5   6   0        3.67        4.70      4.44 o 
   1   7   0        1.87        0.72      1.00 o 
   2   7   0        2.00        4.87      1.59 o 
   3   7   0        3.32        0.85      1.68 o 
   4   7   0        5.80        3.69      3.23 o 
   5   7   0        3.86        1.17      5.31 o 
   0   8   0      481.85      534.72     12.22 o 
   1   8   0        0.44        1.10      1.14 o 
   2   8   0       10.16        7.90      2.26 o 
   3   8   0       19.72       21.57      3.38 o 
   4   8   0       64.69       66.30      6.01 o 
   5   8   0        0.00       -3.93      4.77 o 
   1   9   0        0.81        2.34      1.50 o 
   2   9   0       67.89       58.74      4.28 o 
   3   9   0       85.99       86.78     12.35 o 
   4   9   0        0.27        1.99      4.24 o 
   0  10   0       83.60       98.19      6.23 o 
   1  10   0       88.41      100.47      6.20 o 
   2  10   0      124.89      127.16      9.32 o 
   3  10   0        0.04       -2.68      3.08 o 
   4  10   0       12.48        9.54      5.37 o 
   1  11   0       38.90       39.53      4.03 o 
   2  11   0       36.59       30.61      7.90 o 
   3  11   0        4.22        8.29      4.76 o 
   4  11   0        8.97        7.16      8.23 o 
   0  12   0       11.22       15.68      4.03 o 
   1  12   0      192.88      189.84      7.25 o 
   2  12   0        2.17        7.05      5.79 o 
   3  12   0       28.04       28.35      6.72 o 
   1  13   0       36.88       35.59      4.54 o 
   2  13   0        0.57        1.75      4.50 o 
   3  13   0       18.87       15.09      6.29 o 
   0  14   0       88.40       80.44     10.61 o 
   1  14   0        2.37       -3.52      3.84 o 
   2  14   0        0.07       -1.61      4.27 o 
  -6   1   1        1.75       -2.39      5.39 o 
  -5   1   1        2.66        3.17      2.78 o 
  -4   1   1        0.12        3.26      1.70 o 
  -3   1   1       35.84       43.86      3.44 o 
  -2   1   1      293.90      275.08      5.77 o 
  -1   1   1     4737.82     4279.85     79.54 o 
   0   1   1     1522.34     1445.96     30.11 o 
   1   1   1      774.97      768.34      8.23 o 
   2   1   1        0.01        0.62      0.85 o 
   3   1   1       86.88      100.90      3.75 o 
   4   1   1       90.69      106.26      4.29 o 
   5   1   1       35.78       54.61      6.95 o 
  -6   2   1        1.29        8.99      7.13 o 
  -5   2   1       41.54       55.06      4.58 o 
  -4   2   1       86.25       90.46      5.05 o 
  -3   2   1      219.12      210.67      6.00 o 
  -2   2   1      888.60      907.71     18.78 o 
  -1   2   1       18.13       16.44      2.35 o 
   0   2   1     3332.04     3088.17     37.44 o 
   1   2   1     9619.50     9233.30     77.66 o 
   2   2   1        0.36        0.50      0.83 o 
   3   2   1       40.67       44.46      2.89 o 
   4   2   1        7.50        9.46      2.82 o 
   5   2   1       42.84       48.97      5.35 o 
  -5   3   1        0.12       -3.29      2.20 o 
  -4   3   1       95.83      105.45      5.42 o 
  -3   3   1      152.67      160.19      5.35 o 
  -2   3   1       23.58       28.48      1.60 o 
  -1   3   1     2057.80     1868.09     20.41 o 
   0   3   1     2127.20     2006.58     21.34 o 
   1   3   1     3008.04     2871.85     26.29 o 
   2   3   1       84.85       86.81      2.60 o 
   3   3   1        4.95        3.15      1.40 o 
   4   3   1       12.90        8.14      1.86 o 
   5   3   1       17.44       21.61      4.23 o 
  -5   4   1        6.48        7.90      4.31 o 
  -4   4   1       96.49      113.75      4.61 o 
  -3   4   1      387.88      380.02      7.72 o 
  -2   4   1       62.01       82.99      3.62 o 
  -1   4   1       11.59       15.00      1.31 o 
   0   4   1      468.97      464.51      6.17 o 
   1   4   1      230.85      228.48      4.14 o 
   2   4   1      683.29      643.95      9.18 o 
   3   4   1      153.65      169.11      4.97 o 
   4   4   1      135.89      140.24      5.42 o 
   5   4   1        5.89        7.84      3.42 o 
  -5   5   1        9.94        8.04      4.44 o 
  -4   5   1      163.89      183.34     10.64 o 
  -3   5   1       38.86       39.03      3.38 o 
  -2   5   1      579.24      599.15      7.71 o 
  -1   5   1       79.07       73.18      2.49 o 
   0   5   1      620.55      597.07      8.68 o 
   1   5   1     3584.24     3515.58     32.44 o 
   2   5   1        0.21        4.23      1.67 o 
   3   5   1      178.70      182.28      9.33 o 
   4   5   1       21.47       32.63      5.27 o 
   5   5   1        4.57        1.08      3.89 o 
  -5   6   1        8.42        9.40      5.00 o 
  -4   6   1       23.56       22.58      3.02 o 
  -3   6   1        7.84        6.46      2.66 o 
  -2   6   1      183.19      186.61      4.47 o 
  -1   6   1       37.29       32.84      2.11 o 
   0   6   1     1773.34     1755.46     18.38 o 
   1   6   1      206.51      174.10      3.97 o 
   2   6   1      283.67      249.97      5.52 o 
   3   6   1      204.73      212.00      5.75 o 
   4   6   1      191.11      171.24      7.74 o 
   5   6   1       21.76       26.47      5.91 o 
  -5   7   1        4.27       -2.54      4.40 o 
  -4   7   1        4.47        3.42      3.87 o 
  -3   7   1      564.29      587.43     12.53 o 
  -2   7   1      352.14      366.36      8.52 o 
  -1   7   1      183.72      191.36      4.66 o 
   0   7   1     1261.30     1263.81     14.82 o 
   1   7   1       38.12       53.81      4.53 o 
   2   7   1      291.69      295.16     10.45 o 
   3   7   1       22.00       22.43      2.58 o 
   4   7   1       98.49       92.79      8.56 o 
   5   7   1        0.33        0.91      4.43 o 
  -5   8   1        2.87        3.81      4.97 o 
  -4   8   1       53.80       67.89     18.96 o 
  -3   8   1        0.03       -1.29      1.97 o 
  -2   8   1       36.72       38.12      3.43 o 
  -1   8   1        7.29       11.40      2.60 o 
   0   8   1      115.39      127.02      4.02 o 
   1   8   1       97.23       84.02      5.14 o 
   2   8   1        0.86       -0.16      1.46 o 
   3   8   1      113.29      124.98      6.55 o 
   4   8   1        0.10        1.07      2.92 o 
   5   8   1        0.71       -0.22      4.65 o 
  -4   9   1        0.77       -5.08      3.39 o 
  -3   9   1        4.82        0.54      2.33 o 
  -2   9   1      113.55      119.44      5.57 o 
  -1   9   1       25.61       25.49      2.48 o 
   0   9   1       36.18       37.91      3.26 o 
   1   9   1      167.36      167.81      4.84 o 
   2   9   1       22.22       26.61      3.11 o 
   3   9   1       66.99       69.16      7.52 o 
   4   9   1       14.80       14.73      3.94 o 
  -4  10   1        6.06        0.10      6.13 o 
  -3  10   1       29.68       35.98      6.31 o 
  -2  10   1       17.87       18.20      3.34 o 
  -1  10   1       12.17       15.63      2.40 o 
   0  10   1       70.81       70.41      3.87 o 
   1  10   1       29.50       34.31      3.43 o 
   2  10   1        5.08        1.84      2.05 o 
   3  10   1        0.49        1.54      5.93 o 
   4  10   1        7.43        9.67      5.06 o 
  -4  11   1        4.77        5.49      4.82 o 
  -3  11   1        9.59       10.03      4.58 o 
  -2  11   1       14.85       12.67      3.16 o 
  -1  11   1       13.25        9.74      2.85 o 
   0  11   1       14.93       16.96      2.71 o 
   1  11   1       12.14        7.95      2.60 o 
   2  11   1        7.80        9.52      4.46 o 
   3  11   1       16.13        9.56      4.78 o 
   4  11   1        0.35        1.53      4.71 o 
  -3  12   1        8.15        6.65      5.01 o 
  -2  12   1        8.41        7.22      3.21 o 
  -1  12   1        2.69        4.44      2.76 o 
   0  12   1       20.34       20.95      3.08 o 
   1  12   1       24.32       20.95      3.64 o 
   2  12   1        0.01        0.13      8.47 o 
   3  12   1       13.51        9.49      7.69 o 
  -3  13   1        3.21        0.58      7.99 o 
  -2  13   1        0.54        4.08      4.43 o 
  -1  13   1        0.23        2.47      2.91 o 
   0  13   1       13.72       10.68      3.92 o 
   1  13   1        0.00        4.59      4.99 o 
   2  13   1        2.46       -1.06      4.07 o 
   3  13   1       18.81        9.84      6.91 o 
  -2  14   1        0.18        1.04      4.77 o 
  -1  14   1        1.67       -3.70      3.13 o 
   0  14   1       22.71       23.34      4.96 o 
   1  14   1        2.89        5.35      4.25 o 
   2  14   1        0.46        0.34      5.03 o 
   0  15   1        0.03        0.80      4.43 o 
  -6   0   2        1.94       -0.09      5.30 o 
  -5   0   2       36.45       39.36      7.91 o 
  -4   0   2       19.54       13.72      4.56 o 
  -3   0   2     1248.77     1314.21     36.21 o 
  -2   0   2      278.40      245.57      9.68 o 
  -1   0   2      174.75      139.55      5.57 o 
   0   0   2      582.88      632.22     12.13 o 
   1   0   2        2.20        0.47      1.05 o 
   2   0   2       25.76       19.94      2.14 o 
   3   0   2       64.60       60.92      4.41 o 
   4   0   2       14.24       16.29      3.17 o 
   5   0   2      117.70      123.94      8.41 o 
  -6   1   2       16.20       10.71      6.75 o 
  -5   1   2       13.77        7.93      4.75 o 
  -4   1   2        1.81        0.82      1.64 o 
  -3   1   2      220.07      202.54      5.97 o 
  -2   1   2       65.52       69.18      3.28 o 
  -1   1   2     1477.05     1470.85     20.23 o 
   0   1   2      112.20      130.14      2.60 o 
   1   1   2      388.01      387.07      4.90 o 
   2   1   2      422.73      388.27      7.02 o 
   3   1   2       91.37      109.59      3.33 o 
   4   1   2      278.91      273.68      6.28 o 
   5   1   2       66.10       68.24      5.88 o 
   6   1   2        0.01        0.44      7.63 o 
  -6   2   2        2.50        0.81      6.10 o 
  -5   2   2        6.86        4.90      2.72 o 
  -4   2   2      158.97      155.52      5.96 o 
  -3   2   2       44.37       40.10      3.10 o 
  -2   2   2     2098.75     2024.93     18.39 o 
  -1   2   2        1.45        3.01      1.02 o 
   0   2   2     4817.02     4485.58    104.23 o 
   1   2   2    10630.34     9981.03     83.72 o 
   2   2   2      115.06      100.24      4.68 o 
   3   2   2       86.93       92.86      4.03 o 
   4   2   2        6.88        2.69      1.89 o 
   5   2   2        9.37        5.70      3.51 o 
  -5   3   2       14.44       10.43      3.05 o 
  -4   3   2       95.08      101.51      4.82 o 
  -3   3   2        2.41        3.48      1.39 o 
  -2   3   2        6.95        6.34      1.14 o 
  -1   3   2     1363.84     1252.76     14.88 o 
   0   3   2     4818.78     4573.31     45.82 o 
   1   3   2     5609.49     5291.70     45.96 o 
   2   3   2       23.90       29.45      1.70 o 
   3   3   2      372.13      370.68      6.54 o 
   4   3   2       14.35       15.72      2.63 o 
   5   3   2       13.09        8.20      3.31 o 
  -5   4   2        0.00        1.16      2.59 o 
  -4   4   2       25.77       21.67      2.84 o 
  -3   4   2      287.68      292.59     15.66 o 
  -2   4   2      259.24      257.44      4.86 o 
  -1   4   2     2772.81     2778.97     29.94 o 
   0   4   2      852.98      832.49      9.51 o 
   1   4   2      705.45      655.55      8.16 o 
   2   4   2      588.12      567.24      8.54 o 
   3   4   2      141.82      138.46      5.05 o 
   4   4   2       38.43       43.31      4.49 o 
   5   4   2       20.36        6.49      3.67 o 
  -5   5   2        4.65       -0.36      4.07 o 
  -4   5   2       77.50       89.03      5.98 o 
  -3   5   2        0.13        1.27      1.81 o 
  -2   5   2      149.97      147.89      3.76 o 
  -1   5   2       71.97       73.26      2.83 o 
   0   5   2      625.32      665.52      8.52 o 
   1   5   2     1328.77     1496.46     15.89 o 
   2   5   2      620.11      683.98     12.10 o 
   3   5   2       54.75       52.52      5.34 o 
   4   5   2       58.22       52.18      7.50 o 
   5   5   2        7.50        3.99      3.30 o 
  -5   6   2        0.87        4.46      4.51 o 
  -4   6   2       11.01       12.62      3.40 o 
  -3   6   2      192.58      200.34      6.06 o 
  -2   6   2       17.17       15.94      1.84 o 
  -1   6   2       87.33       95.91      3.23 o 
   0   6   2      228.59      207.24      6.11 o 
   1   6   2      445.71      459.22      8.77 o 
   2   6   2        1.25        0.12      1.03 o 
   3   6   2        3.96        2.99      1.55 o 
   4   6   2      205.34      209.87      8.46 o 
   5   6   2        2.34        6.26      3.62 o 
  -5   7   2        0.87        1.43      4.67 o 
  -4   7   2       10.18        3.37      2.93 o 
  -3   7   2      386.79      365.65      8.10 o 
  -2   7   2       18.42       20.90      3.19 o 
  -1   7   2       10.23       14.03      1.78 o 
   0   7   2     1135.92     1138.37     13.79 o 
   1   7   2       94.08      109.16      3.43 o 
   2   7   2       45.20       39.24      2.61 o 
   3   7   2       22.36       33.15      3.83 o 
   4   7   2       47.18       47.10      5.08 o 
   5   7   2        0.60        4.98      4.81 o 
  -5   8   2        0.01        1.39      4.85 o 
  -4   8   2       10.80        8.91      4.88 o 
  -3   8   2      266.21      282.38      8.81 o 
  -2   8   2       54.65       62.94      4.27 o 
  -1   8   2       26.66       28.07      2.40 o 
   0   8   2       76.55       65.25      5.93 o 
   1   8   2      292.31      278.43      8.55 o 
   2   8   2        0.01        0.11      1.60 o 
   3   8   2        0.37        2.60      2.44 o 
   4   8   2       17.39       12.96      3.54 o 
   5   8   2        1.95        7.93      5.12 o 
  -4   9   2        0.70        2.40      4.23 o 
  -3   9   2       17.86       14.44      3.95 o 
  -2   9   2       48.32       44.57      4.10 o 
  -1   9   2       20.38       12.28      2.09 o 
   0   9   2       33.96       37.37      2.94 o 
   1   9   2       81.67       78.14      4.70 o 
   2   9   2       93.50       96.89      5.10 o 
   3   9   2       10.50       18.99      5.00 o 
   4   9   2        8.02        6.49      3.51 o 
  -4  10   2        0.52       -3.57      5.48 o 
  -3  10   2       17.63       17.83      6.47 o 
  -2  10   2       20.66       25.15      3.66 o 
  -1  10   2      124.12      133.46      4.95 o 
   0  10   2        0.17        0.15      1.61 o 
   1  10   2        5.69        4.45      2.29 o 
   2  10   2       19.23       15.35      4.43 o 
   3  10   2        0.82        0.48      3.36 o 
   4  10   2        1.03       -3.46      4.30 o 
  -4  11   2        8.62        7.69      5.65 o 
  -3  11   2        0.73        2.68      4.45 o 
  -2  11   2        7.09        7.46      3.04 o 
  -1  11   2       40.51       55.84      5.55 o 
   0  11   2      118.06      121.56      5.59 o 
   1  11   2        3.15        0.83      2.23 o 
   2  11   2        0.11        0.84      3.22 o 
   3  11   2       47.66       39.12     11.51 o 
   4  11   2        4.30        3.54      5.01 o 
  -3  12   2        0.97        4.27      4.93 o 
  -2  12   2       46.17       42.96      4.76 o 
  -1  12   2       12.41       21.13      3.55 o 
   0  12   2       49.96       47.19      3.94 o 
   1  12   2        1.03        0.29      2.42 o 
   2  12   2       15.39       14.31      4.65 o 
   3  12   2        1.34        2.07      4.37 o 
  -3  13   2        0.90       -5.82      4.58 o 
  -2  13   2       22.04       22.94      5.93 o 
  -1  13   2        4.34        1.25      2.98 o 
   0  13   2        4.32        4.88      2.89 o 
   1  13   2       40.11       35.76      5.61 o 
   2  13   2       19.72       19.03      5.45 o 
  -2  14   2        1.51        3.10      4.92 o 
  -1  14   2        0.65       -1.84      3.66 o 
   0  14   2        8.61       10.82      4.43 o 
   1  14   2       17.11       17.04      7.27 o 
   2  14   2        1.19        3.74      4.57 o 
  -6   1   3       30.48       30.86     11.37 o 
  -5   1   3        0.65        1.20      4.29 o 
  -4   1   3        5.58        4.45      1.88 o 
  -3   1   3     1161.32     1304.25     21.25 o 
  -2   1   3        3.55        3.59      1.40 o 
  -1   1   3     2872.39     2660.83     22.07 o 
   0   1   3     1387.24     1407.45     24.84 o 
   1   1   3     5141.84     4992.93     43.03 o 
   2   1   3       64.97       70.53      2.13 o 
   3   1   3       12.14       10.88      1.55 o 
   4   1   3       79.71       75.84      3.77 o 
   5   1   3       11.09       15.03      5.19 o 
  -5   2   3        1.43        0.01      3.03 o 
  -4   2   3        0.10       -1.88      1.77 o 
  -3   2   3       69.09       69.86      6.35 o 
  -2   2   3      230.01      209.43      4.15 o 
  -1   2   3     1607.37     1388.64     16.34 o 
   0   2   3     3901.68     3823.76     39.94 o 
   1   2   3     6698.70     6617.58     56.57 o 
   2   2   3      178.67      174.73      4.14 o 
   3   2   3      403.37      399.13      6.35 o 
   4   2   3      108.15      113.21      4.75 o 
   5   2   3       15.98       17.72      5.43 o 
  -5   3   3       23.29       15.79      3.73 o 
  -4   3   3       60.93       69.73      6.21 o 
  -3   3   3      239.26      252.73      5.94 o 
  -2   3   3       54.82       68.33      2.38 o 
  -1   3   3     6224.79     6029.85     60.59 o 
   0   3   3      102.43      125.17      2.97 o 
   1   3   3       21.58       20.36      1.14 o 
   2   3   3      118.02      104.00      3.16 o 
   3   3   3       40.15       44.21      2.53 o 
   4   3   3      196.07      180.03      7.03 o 
   5   3   3        6.00        9.15      3.14 o 
  -5   4   3       36.73       41.77      8.01 o 
  -4   4   3        0.46        3.15      2.32 o 
  -3   4   3       83.36       97.68      7.16 o 
  -2   4   3       21.69       25.55      1.89 o 
  -1   4   3       19.25       19.94      1.79 o 
   0   4   3     1921.22     1892.55     21.28 o 
   1   4   3      499.15      495.55      6.69 o 
   2   4   3       23.87       26.79      1.95 o 
   3   4   3       23.20       31.14      2.89 o 
   4   4   3        6.00        4.81      2.57 o 
   5   4   3      216.94      229.77     32.37 o 
  -5   5   3        1.70        0.45      3.32 o 
  -4   5   3       48.41       47.62      5.64 o 
  -3   5   3      142.34      145.58      5.34 o 
  -2   5   3     1530.68     1586.55     26.54 o 
  -1   5   3      242.27      229.93      5.23 o 
   0   5   3     1047.80      969.26     12.94 o 
   1   5   3      784.28      745.18      9.43 o 
   2   5   3      155.24      145.03      3.84 o 
   3   5   3       41.91       39.23      2.86 o 
   4   5   3        0.74        2.68      2.68 o 
   5   5   3        3.70        1.48      3.37 o 
  -5   6   3       11.44        7.37      5.01 o 
  -4   6   3       38.63       40.02      9.24 o 
  -3   6   3       78.81       77.90      4.38 o 
  -2   6   3       11.31       12.70      1.94 o 
  -1   6   3        7.92        5.79      3.55 o 
   0   6   3       70.02       56.75      2.58 o 
   1   6   3      188.58      158.24      3.73 o 
   2   6   3      145.07      151.97      5.15 o 
   3   6   3       91.94      109.15      5.81 o 
   4   6   3       83.66      100.55      6.60 o 
   5   6   3        0.36        0.66      3.42 o 
  -5   7   3       44.25       36.72      7.17 o 
  -4   7   3        1.79        4.28      2.91 o 
  -3   7   3      208.73      226.35      7.87 o 
  -2   7   3      132.17      133.76      4.37 o 
  -1   7   3      327.94      294.79      7.36 o 
   0   7   3       15.24       13.70      1.87 o 
   1   7   3      521.37      491.88      7.63 o 
   2   7   3       19.35       20.90      2.62 o 
   3   7   3        2.03        0.04      2.07 o 
   4   7   3        4.48        0.06      2.65 o 
   5   7   3       11.72       10.66      4.09 o 
  -5   8   3        0.41        2.49      4.97 o 
  -4   8   3        0.30        1.63      2.92 o 
  -3   8   3      270.88      272.32      8.81 o 
  -2   8   3       38.30       42.66      3.77 o 
  -1   8   3       79.15       83.21      3.70 o 
   0   8   3        3.62        1.87      1.27 o 
   1   8   3      856.56      889.67     11.92 o 
   2   8   3       79.82       85.87      5.60 o 
   3   8   3      102.11       90.10     10.19 o 
   4   8   3       42.78       38.84      7.02 o 
   5   8   3        1.44        0.91     12.90 o 
  -4   9   3        8.72        5.50      4.64 o 
  -3   9   3        3.75        3.27      3.34 o 
  -2   9   3      397.24      439.06     10.59 o 
  -1   9   3       33.32       38.48      3.45 o 
   0   9   3       87.70       97.68      4.06 o 
   1   9   3       35.43       31.79      3.13 o 
   2   9   3        0.78        4.74      2.81 o 
   3   9   3        6.61        8.37      3.20 o 
   4   9   3        0.09        3.63      3.38 o 
  -4  10   3        2.61       -1.91      5.15 o 
  -3  10   3        0.57       -0.40      3.65 o 
  -2  10   3      184.83      189.67      7.43 o 
  -1  10   3       28.01       24.01      2.86 o 
   0  10   3       13.57       13.60      2.28 o 
   1  10   3        4.47        0.14      1.81 o 
   2  10   3      164.89      168.19      9.72 o 
   3  10   3        1.45        1.97      3.84 o 
   4  10   3        2.59       -1.99      4.79 o 
  -4  11   3        0.64        4.84      5.46 o 
  -3  11   3        0.22        4.38      5.21 o 
  -2  11   3       19.03       25.23      3.92 o 
  -1  11   3        2.13        0.60      2.43 o 
   0  11   3        9.92        6.31      2.33 o 
   1  11   3        0.05       -1.90      2.15 o 
   2  11   3       18.51       16.23      4.75 o 
   3  11   3        0.85        4.43      4.14 o 
   4  11   3        0.16       -0.65      4.86 o 
  -3  12   3        5.59        7.16      5.28 o 
  -2  12   3       28.51       32.84      4.46 o 
  -1  12   3       15.84        9.43      4.18 o 
   0  12   3       50.90       52.82      4.71 o 
   1  12   3        1.75       -1.19      3.01 o 
   2  12   3       30.17       22.49      8.34 o 
   3  12   3        2.36       -0.54      3.74 o 
  -2  13   3       31.98       43.83      7.52 o 
  -1  13   3       18.61       13.52      3.70 o 
   0  13   3        3.82        0.69      3.15 o 
   1  13   3        7.85        6.48      4.05 o 
   2  13   3        0.17        3.47      4.08 o 
  -2  14   3        6.90        4.78      5.44 o 
  -1  14   3        0.51       -0.44      3.30 o 
   0  14   3        5.32       -1.09      5.19 o 
   1  14   3        2.57       -1.08      4.56 o 
   2  14   3        6.80        8.58      5.64 o 
  -6   0   4        1.12       -0.94      5.39 o 
  -5   0   4       23.30       13.57      5.74 o 
  -4   0   4      311.30      329.70     19.97 o 
  -3   0   4      862.12      884.62     16.94 o 
  -2   0   4      509.26      466.04     14.73 o 
  -1   0   4    16809.39    15587.86    184.89 o 
   0   0   4     3739.51     3775.55     46.49 o 
   1   0   4    11401.64    11102.02    107.18 o 
   2   0   4     1538.06     1590.48     19.34 o 
   3   0   4      194.55      163.72      5.26 o 
   4   0   4      233.69      261.21      9.75 o 
   5   0   4        8.76        2.78      6.19 o 
  -5   1   4       12.24       18.58      4.37 o 
  -4   1   4        8.67        7.33      2.92 o 
  -3   1   4      174.17      187.68      5.63 o 
  -2   1   4      634.73      662.27     13.05 o 
  -1   1   4     2849.57     2749.86     25.90 o 
   0   1   4      567.26      591.31      8.06 o 
   1   1   4    15665.32    15126.35    126.10 o 
   2   1   4      931.60      924.95      9.61 o 
   3   1   4      263.30      253.14      4.60 o 
   4   1   4        0.21       -0.99      1.53 o 
   5   1   4       71.07       52.66      7.49 o 
  -5   2   4       49.18       52.25      7.61 o 
  -4   2   4       17.51       15.94      3.44 o 
  -3   2   4      229.45      216.11      5.95 o 
  -2   2   4     3428.71     3381.18     28.61 o 
  -1   2   4       76.17       80.17      5.55 o 
   0   2   4     1212.82     1119.48     11.18 o 
   1   2   4     2049.31     2143.50     23.91 o 
   2   2   4      640.29      649.67     11.78 o 
   3   2   4       17.15       17.94      2.18 o 
   4   2   4       11.15       11.22      2.55 o 
   5   2   4      167.68      171.75     11.30 o 
  -5   3   4        1.84        3.14      2.84 o 
  -4   3   4        1.58        1.95      2.39 o 
  -3   3   4       11.29        8.51      1.67 o 
  -2   3   4     1140.97     1225.08     12.53 o 
  -1   3   4       49.50       43.93      2.35 o 
   0   3   4       63.75       66.51      5.48 o 
   1   3   4      334.91      307.91      5.91 o 
   2   3   4      374.27      392.71      6.33 o 
   3   3   4       87.43       88.82      3.18 o 
   4   3   4      215.01      239.13      8.09 o 
   5   3   4        7.10        7.48      3.47 o 
  -5   4   4        7.51        7.20      3.28 o 
  -4   4   4        5.19        2.51      2.39 o 
  -3   4   4        4.22        2.85      1.37 o 
  -2   4   4       47.17       59.61      3.52 o 
  -1   4   4       31.61       28.24      3.01 o 
   0   4   4       25.11       33.34      1.97 o 
   1   4   4        0.12        0.70      1.44 o 
   2   4   4      412.76      432.46      7.62 o 
   3   4   4       14.52        8.18      2.26 o 
   4   4   4       43.69       61.61      5.18 o 
   5   4   4       12.74        8.88      3.65 o 
  -5   5   4        6.67        8.46      4.70 o 
  -4   5   4       22.07       16.07      3.94 o 
  -3   5   4        2.08       -0.66      1.22 o 
  -2   5   4      646.26      633.09     10.84 o 
  -1   5   4        4.58        4.32      1.23 o 
   0   5   4       59.65       48.42      2.52 o 
   1   5   4       14.43       16.93      2.16 o 
   2   5   4       61.51       58.74      2.51 o 
   3   5   4        1.09        0.69      1.97 o 
   4   5   4        2.03       -1.93      2.47 o 
   5   5   4        5.74        5.20      3.77 o 
  -5   6   4        8.97       11.19      4.90 o 
  -4   6   4        6.27        1.53      5.52 o 
  -3   6   4       93.62       87.16      6.28 o 
  -2   6   4        3.36        5.11      1.62 o 
  -1   6   4      191.39      181.13      5.09 o 
   0   6   4      371.32      403.23      7.63 o 
   1   6   4       34.29       38.98      2.09 o 
   2   6   4        1.61        0.82      1.07 o 
   3   6   4        7.47       11.20      2.69 o 
   4   6   4        0.43        1.58      2.69 o 
   5   6   4        6.62        8.45      3.84 o 
  -5   7   4        8.31        8.66      6.46 o 
  -4   7   4       13.78       16.84      3.79 o 
  -3   7   4       10.33       11.49      3.36 o 
  -2   7   4        2.16        2.17      1.56 o 
  -1   7   4       63.26       56.47      3.33 o 
   0   7   4      135.71      136.40      3.97 o 
   1   7   4       43.89       51.35      2.58 o 
   2   7   4        3.95        7.10      2.08 o 
   3   7   4        5.57       -0.10      2.33 o 
   4   7   4        3.10        2.13      2.96 o 
   5   7   4        0.85        1.70      3.51 o 
  -5   8   4        5.29       -0.31      5.05 o 
  -4   8   4       14.66       12.36      3.77 o 
  -3   8   4        7.41        5.62      2.69 o 
  -2   8   4        2.01        0.86      1.96 o 
  -1   8   4       41.67       37.89      2.82 o 
   0   8   4       70.05       71.05      3.38 o 
   1   8   4       18.94       28.00      2.73 o 
   2   8   4       10.23        7.50      2.86 o 
   3   8   4       53.90       57.77      5.25 o 
   4   8   4        2.59        5.05      5.76 o 
  -4   9   4       12.94        9.66      5.59 o 
  -3   9   4       13.07       12.60      3.45 o 
  -2   9   4        3.26        0.85      4.65 o 
  -1   9   4       47.81       44.42      3.30 o 
   0   9   4      113.30      104.60      4.26 o 
   1   9   4      140.62      138.92      8.15 o 
   2   9   4        5.77        7.00      3.05 o 
   3   9   4       43.97       32.58      4.31 o 
   4   9   4        5.46        2.45      3.40 o 
  -4  10   4        0.39        0.18      4.92 o 
  -3  10   4       35.84       48.04      5.09 o 
  -2  10   4       80.03       82.94      5.59 o 
  -1  10   4      351.91      390.50      8.42 o 
   0  10   4       18.07       17.82      2.45 o 
   1  10   4        3.24        2.26      2.65 o 
   2  10   4       24.23       14.36      4.11 o 
   3  10   4       18.28       16.05      4.86 o 
   4  10   4       21.02       20.77      4.58 o 
  -4  11   4        0.16        4.22      5.18 o 
  -3  11   4        2.19        3.45      4.06 o 
  -2  11   4      118.98      117.86      7.66 o 
  -1  11   4       51.26       45.93      6.02 o 
   0  11   4       20.07       22.89      2.96 o 
   1  11   4       18.15       18.86      4.21 o 
   2  11   4      158.04      140.02      9.42 o 
   3  11   4       16.59       17.48      4.97 o 
  -3  12   4       17.57       17.09      6.11 o 
  -2  12   4      103.99      118.55      7.06 o 
  -1  12   4        4.52        1.05      2.73 o 
   0  12   4       45.34       48.04      6.18 o 
   1  12   4        0.19        2.26      3.28 o 
   2  12   4        7.62        7.81      4.36 o 
   3  12   4        0.08       -2.65      3.34 o 
  -2  13   4       18.14       19.46      4.35 o 
  -1  13   4        1.91        2.95      3.05 o 
   0  13   4       19.69       20.50      4.75 o 
   1  13   4       13.93       15.00      4.62 o 
   2  13   4        1.83        3.00      4.49 o 
  -2  14   4        3.73        0.30      3.69 o 
  -1  14   4       12.88       14.01      4.04 o 
   0  14   4       11.96        5.05      5.97 o 
   1  14   4        1.02        8.60      4.71 o 
  -5   1   5       12.22        6.73      3.42 o 
  -4   1   5        9.57        9.50      5.17 o 
  -3   1   5       91.31       79.96      3.99 o 
  -2   1   5      330.56      329.93      7.04 o 
  -1   1   5       24.04       23.73      1.69 o 
   0   1   5       89.86       98.85      1.98 o 
   1   1   5     2269.46     2236.77     20.67 o 
   2   1   5      974.60     1020.83     10.37 o 
   3   1   5       44.20       50.22      2.32 o 
   4   1   5       27.41       21.81      2.90 o 
   5   1   5        5.83       13.03      5.18 o 
  -5   2   5       42.81       36.23      4.69 o 
  -4   2   5        2.71       -1.02      2.27 o 
  -3   2   5      120.84      125.52      4.18 o 
  -2   2   5        0.01        0.28      1.13 o 
  -1   2   5      347.92      378.89      6.80 o 
   0   2   5     1325.68     1271.01     11.40 o 
   1   2   5     1931.38     1885.62     22.57 o 
   2   2   5      238.74      234.07      4.43 o 
   3   2   5      149.62      157.63      4.48 o 
   4   2   5       40.45       40.76      3.71 o 
   5   2   5        1.74       -5.83      3.89 o 
  -5   3   5        0.01       -1.51      2.78 o 
  -4   3   5       89.04       88.71      6.89 o 
  -3   3   5      174.66      173.62      4.88 o 
  -2   3   5     2717.22     2823.55     32.68 o 
  -1   3   5      648.18      674.16     12.63 o 
   0   3   5      374.56      396.79      5.55 o 
   1   3   5      462.00      457.03     10.34 o 
   2   3   5      944.37      969.25     11.58 o 
   3   3   5        3.08        1.53      1.77 o 
   4   3   5       64.92       87.61     10.32 o 
   5   3   5       27.44       24.36      6.23 o 
  -5   4   5       50.83       41.80     16.42 o 
  -4   4   5        7.69        6.69      2.68 o 
  -3   4   5       14.32       18.32      3.32 o 
  -2   4   5      156.04      167.05      5.19 o 
  -1   4   5      406.27      370.17      7.09 o 
   0   4   5      190.50      200.30      4.48 o 
   1   4   5      417.68      390.35      5.67 o 
   2   4   5     4051.74     4096.33     41.45 o 
   3   4   5       46.61       46.56      4.05 o 
   4   4   5       17.51       18.68      5.28 o 
   5   4   5       10.28        6.34      3.55 o 
  -5   5   5       58.40       76.36     10.79 o 
  -4   5   5       63.80       67.62      6.68 o 
  -3   5   5      294.91      279.38      7.60 o 
  -2   5   5      105.20      131.71      4.70 o 
  -1   5   5      924.42      883.05     12.96 o 
   0   5   5      805.61      759.74     11.09 o 
   1   5   5     1043.44     1095.32     12.69 o 
   2   5   5       25.98       15.26      2.09 o 
   3   5   5        4.88        5.78      2.30 o 
   4   5   5       64.76       65.34      7.61 o 
   5   5   5       46.61       52.14      7.49 o 
  -5   6   5        8.73       10.11      3.97 o 
  -4   6   5        0.05        3.39      3.17 o 
  -3   6   5      311.95      320.08     27.89 o 
  -2   6   5      482.27      493.79      9.77 o 
  -1   6   5      510.42      504.25     10.87 o 
   0   6   5      436.98      399.15      7.73 o 
   1   6   5     1651.20     1671.35     15.93 o 
   2   6   5      132.06      144.42      5.65 o 
   3   6   5      181.81      187.58      7.07 o 
   4   6   5       24.05       26.06      4.33 o 
   5   6   5       14.38        7.79      3.72 o 
  -5   7   5       14.75        3.67      4.85 o 
  -4   7   5       30.93       30.78      5.20 o 
  -3   7   5       80.68       80.85     10.94 o 
  -2   7   5      715.43      732.85     16.53 o 
  -1   7   5      312.15      320.86      7.99 o 
   0   7   5       43.16       59.04      3.36 o 
   1   7   5      174.86      186.16      4.43 o 
   2   7   5       57.70       58.93      5.93 o 
   3   7   5      109.11      130.21      8.01 o 
   4   7   5        2.17        1.12      2.87 o 
   5   7   5        0.08        8.20      6.96 o 
  -5   8   5        7.78       11.25      5.52 o 
  -4   8   5        0.50        5.55      3.36 o 
  -3   8   5       33.26       42.62      5.33 o 
  -2   8   5      135.94      133.85      9.65 o 
  -1   8   5      576.66      579.02      9.78 o 
   0   8   5        4.13        4.56      1.51 o 
   1   8   5        3.40        2.16      1.39 o 
   2   8   5       70.28       65.03      9.90 o 
   3   8   5      116.34      120.65     10.70 o 
   4   8   5        0.85        1.50      3.14 o 
  -4   9   5       13.17       15.75      4.08 o 
  -3   9   5       87.79       96.73      6.36 o 
  -2   9   5      110.22      112.00      6.03 o 
  -1   9   5      348.83      337.78      8.68 o 
   0   9   5        0.20       -0.58      1.40 o 
   1   9   5        1.11       -0.92      1.62 o 
   2   9   5        3.57        1.59      2.65 o 
   3   9   5       34.05       32.64      8.36 o 
   4   9   5        2.13        0.62      3.37 o 
  -4  10   5        0.11       -2.37      4.62 o 
  -3  10   5       10.03        7.35      3.87 o 
  -2  10   5        1.32        2.53      2.47 o 
  -1  10   5       94.89       94.45      5.48 o 
   0  10   5       53.10       48.52      4.95 o 
   1  10   5       16.97        9.14      3.84 o 
   2  10   5       44.15       40.89     10.36 o 
   3  10   5        0.18        4.46      3.84 o 
   4  10   5        3.12       -3.21      3.30 o 
  -3  11   5        0.86        1.24      5.47 o 
  -2  11   5        0.01       -2.92      2.66 o 
  -1  11   5        1.94        1.27      2.11 o 
   0  11   5        0.60        0.37      2.24 o 
   1  11   5        0.36       -1.83      2.90 o 
   2  11   5        6.66       13.25      4.20 o 
   3  11   5        2.29        0.29      3.57 o 
  -3  12   5        1.89        1.27      4.36 o 
  -2  12   5       23.98       25.56      5.20 o 
  -1  12   5        9.72        7.20      3.20 o 
   0  12   5        0.00       -3.43      2.38 o 
   1  12   5        0.58       -0.35      2.96 o 
   2  12   5        0.65        3.24      3.71 o 
   3  12   5        0.08        2.72      4.22 o 
  -2  13   5        6.49        6.38      3.78 o 
  -1  13   5       26.34       18.31      3.98 o 
   0  13   5        2.66        1.21      3.25 o 
   1  13   5        0.00        3.41      4.63 o 
   2  13   5        2.29        3.01      4.16 o 
  -1  14   5        0.02       -0.89      4.08 o 
   0  14   5        2.63        2.26      6.15 o 
   1  14   5        2.21        2.55      6.03 o 
  -5   0   6       34.25       17.40      6.02 o 
  -4   0   6       73.44       76.19      8.77 o 
  -3   0   6        0.06        4.81      2.06 o 
  -2   0   6      568.14      593.29     17.82 o 
  -1   0   6       24.00       19.16      2.16 o 
   0   0   6      832.24      917.49     13.65 o 
   1   0   6     3202.48     3418.29     35.50 o 
   2   0   6       15.14       23.51      2.10 o 
   3   0   6       95.17       93.06      6.70 o 
   4   0   6      128.61      149.22     13.43 o 
   5   0   6       28.43       40.58     10.15 o 
  -5   1   6        4.82       -1.95      3.02 o 
  -4   1   6        7.66        2.82      2.71 o 
  -3   1   6      138.55      143.37      6.70 o 
  -2   1   6      980.09      986.91     18.61 o 
  -1   1   6      199.46      186.22      3.65 o 
   0   1   6     1590.43     1590.91     11.79 o 
   1   1   6      259.54      255.41      3.43 o 
   2   1   6      192.44      164.58      3.62 o 
   3   1   6      384.18      379.82      5.76 o 
   4   1   6        5.39        3.49      2.66 o 
   5   1   6        2.06       -0.26      4.33 o 
  -5   2   6        0.40        3.32      3.12 o 
  -4   2   6      151.79      177.46      6.28 o 
  -3   2   6      543.20      560.76     11.89 o 
  -2   2   6      129.14      144.16      4.31 o 
  -1   2   6      474.98      446.73      9.38 o 
   0   2   6      685.34      683.45      7.36 o 
   1   2   6        2.69        9.61      4.54 o 
   2   2   6      646.43      616.71     27.11 o 
   3   2   6        3.52        3.04      1.81 o 
   4   2   6       60.16       61.61      4.36 o 
   5   2   6       14.72       22.92      6.00 o 
  -5   3   6        0.06       -2.10      3.49 o 
  -4   3   6        0.06        2.98      2.52 o 
  -3   3   6       57.82       59.79      3.66 o 
  -2   3   6       87.86       81.93      4.03 o 
  -1   3   6     4771.03     4755.43     49.80 o 
   0   3   6     1357.80     1381.79     14.26 o 
   1   3   6      382.19      384.49      7.27 o 
   2   3   6     3473.22     3451.71     32.42 o 
   3   3   6        7.98        5.50      2.05 o 
   4   3   6        4.80        3.75      2.92 o 
   5   3   6        0.32        3.49      4.68 o 
  -5   4   6       42.06       39.19      4.82 o 
  -4   4   6       10.44       10.20      3.07 o 
  -3   4   6       24.95       29.29      3.22 o 
  -2   4   6      881.98      816.92     13.25 o 
  -1   4   6      706.48      730.95     11.30 o 
   0   4   6      501.56      474.58      7.79 o 
   1   4   6       33.59       40.50      2.36 o 
   2   4   6        0.05        0.87      1.72 o 
   3   4   6       77.81       73.05      4.79 o 
   4   4   6       12.71       13.23      6.77 o 
   5   4   6       17.85       13.75      5.95 o 
  -5   5   6       10.46        5.76      4.23 o 
  -4   5   6       12.31       13.33      4.05 o 
  -3   5   6        7.74        4.54      2.23 o 
  -2   5   6     1065.66     1079.80     16.24 o 
  -1   5   6        0.68       -0.15      1.25 o 
   0   5   6      110.62      125.03      7.62 o 
   1   5   6      367.10      394.20      6.24 o 
   2   5   6      308.77      317.27     11.11 o 
   3   5   6       43.80       46.92      5.23 o 
   4   5   6      132.26      139.72      7.36 o 
   5   5   6       11.81        8.16      3.90 o 
  -5   6   6        2.56       -2.05      3.56 o 
  -4   6   6        1.28        4.41      3.19 o 
  -3   6   6        2.02        5.40      2.26 o 
  -2   6   6      154.58      164.13      5.48 o 
  -1   6   6       69.13       74.79      3.77 o 
   0   6   6        0.06        0.40      1.26 o 
   1   6   6       11.23       18.27      2.63 o 
   2   6   6       39.01       44.76      3.80 o 
   3   6   6        1.09        1.41      2.95 o 
   4   6   6        8.82        7.48      3.17 o 
   5   6   6        2.47       -0.40      3.48 o 
  -5   7   6        0.77        3.79      3.79 o 
  -4   7   6        7.62        4.97      3.60 o 
  -3   7   6       36.66       34.22      7.28 o 
  -2   7   6       52.26       50.98      3.82 o 
  -1   7   6       19.00       16.54      2.31 o 
   0   7   6       66.20       70.24      3.65 o 
   1   7   6      278.04      282.32      6.56 o 
   2   7   6       30.10       32.01      3.51 o 
   3   7   6        5.39       10.57      2.97 o 
   4   7   6        0.23       -2.64      2.90 o 
   5   7   6        0.80       -0.98      3.60 o 
  -4   8   6        8.63       11.64      3.78 o 
  -3   8   6       19.10       22.61      7.62 o 
  -2   8   6      199.22      201.17      6.65 o 
  -1   8   6      216.81      195.96      6.13 o 
   0   8   6       46.98       44.03      2.99 o 
   1   8   6       35.96       46.40      5.38 o 
   2   8   6        1.37       -0.25      1.95 o 
   3   8   6        0.01        0.61      2.54 o 
   4   8   6       16.44       14.04      3.80 o 
  -4   9   6        0.50        0.65      3.42 o 
  -3   9   6        5.11        7.35      3.21 o 
  -2   9   6      792.76      797.39     13.10 o 
  -1   9   6       41.01       36.67      3.23 o 
   0   9   6       17.83       19.90      2.39 o 
   1   9   6        0.88        2.84      2.49 o 
   2   9   6       56.13       46.21      5.75 o 
   3   9   6       15.11       11.08      3.33 o 
   4   9   6       17.36       15.03      4.27 o 
  -4  10   6       14.31       21.03      5.27 o 
  -3  10   6        3.39        6.07      3.29 o 
  -2  10   6        0.63        0.08      2.56 o 
  -1  10   6       46.41       47.95      3.79 o 
   0  10   6       76.98       74.67      4.14 o 
   1  10   6        0.41        0.16      2.42 o 
   2  10   6       21.50       12.26      3.87 o 
   3  10   6       12.42       18.53      5.20 o 
   4  10   6        0.59        1.58      3.58 o 
  -3  11   6        4.21        1.62      3.26 o 
  -2  11   6       41.35       32.43      5.41 o 
  -1  11   6      461.84      473.68     10.06 o 
   0  11   6       25.84       29.25      3.65 o 
   1  11   6        5.93        8.32      3.46 o 
   2  11   6       10.00        4.99      3.39 o 
   3  11   6        0.31       -0.36      3.65 o 
  -3  12   6        0.24        1.25      3.69 o 
  -2  12   6        6.93       -3.65      3.16 o 
  -1  12   6       62.61       71.87      4.83 o 
   0  12   6        1.71        0.16      2.99 o 
   1  12   6        3.21        1.59      5.32 o 
   2  12   6       41.94       28.56     11.64 o 
   3  12   6        4.34        8.27      4.90 o 
  -2  13   6       19.01       25.42      4.75 o 
  -1  13   6        2.33        3.94      3.32 o 
   0  13   6        2.63        5.61      4.36 o 
   1  13   6       20.54       32.96      5.85 o 
   2  13   6        1.51       -0.11      3.98 o 
  -1  14   6        0.97        4.06      5.39 o 
   0  14   6        6.36       -1.80      3.77 o 
   1  14   6        5.98       12.02      4.79 o 
  -5   1   7        0.43        8.14      3.63 o 
  -4   1   7       14.76       22.58      4.22 o 
  -3   1   7       20.73       25.80      4.78 o 
  -2   1   7      206.43      224.83      6.45 o 
  -1   1   7        7.09        7.42      1.09 o 
   0   1   7      839.10      929.17      7.83 o 
   1   1   7      230.41      262.10      3.43 o 
   2   1   7        3.06        5.96      1.01 o 
   3   1   7      109.09      122.90      4.52 o 
   4   1   7       15.94       18.19      4.89 o 
   5   1   7        5.01        4.87      5.00 o 
  -5   2   7       11.31       14.41      3.93 o 
  -4   2   7      115.47      108.20      6.49 o 
  -3   2   7       96.01      108.43      5.69 o 
  -2   2   7      419.20      441.11      8.05 o 
  -1   2   7        0.24        0.43      1.14 o 
   0   2   7     3237.09     3190.15     26.14 o 
   1   2   7      136.94      155.15      3.50 o 
   2   2   7     1839.42     1809.03     20.18 o 
   3   2   7      314.25      314.34      7.28 o 
   4   2   7        3.14        0.15      2.00 o 
   5   2   7        8.45        5.19      4.95 o 
  -5   3   7        1.66        2.76      3.13 o 
  -4   3   7      111.94      119.80      6.84 o 
  -3   3   7        4.16        6.63      1.86 o 
  -2   3   7      132.31      119.44      4.65 o 
  -1   3   7      338.58      327.04      6.89 o 
   0   3   7      411.87      423.70      8.35 o 
   1   3   7       36.79       32.32      1.91 o 
   2   3   7     1152.18     1198.75     17.37 o 
   3   3   7       72.61       79.77      4.81 o 
   4   3   7        4.25        1.19      2.23 o 
   5   3   7       31.92       36.46      7.20 o 
  -5   4   7       12.21        4.21      3.52 o 
  -4   4   7       42.07       38.75      5.07 o 
  -3   4   7        6.95       10.28      3.31 o 
  -2   4   7      610.79      582.35     10.96 o 
  -1   4   7     1990.10     2088.16     49.35 o 
   0   4   7        2.48        9.95      1.44 o 
   1   4   7      520.34      457.76     14.28 o 
   2   4   7      464.42      416.78      9.15 o 
   3   4   7       75.25       81.52      5.06 o 
   4   4   7       33.66       34.22      4.29 o 
   5   4   7        0.34        6.07      5.00 o 
  -5   5   7        6.37       17.85      5.16 o 
  -4   5   7       22.26       25.14      4.78 o 
  -3   5   7      171.45      158.91      6.15 o 
  -2   5   7      184.58      201.28      6.14 o 
  -1   5   7      254.76      236.68      6.10 o 
   0   5   7       56.45       59.98      3.02 o 
   1   5   7       18.85       10.68      2.71 o 
   2   5   7       90.64       74.79      4.41 o 
   3   5   7       29.55       20.18      4.99 o 
   4   5   7       70.37       80.55      6.07 o 
   5   5   7       13.41       14.97      5.39 o 
  -5   6   7        6.60        1.82      4.36 o 
  -4   6   7        4.56        0.64      3.63 o 
  -3   6   7       54.76       59.09      6.43 o 
  -2   6   7        2.66        3.14      1.72 o 
  -1   6   7      222.20      236.79      6.34 o 
   0   6   7      438.03      452.13      8.60 o 
   1   6   7       83.47       73.96      5.17 o 
   2   6   7        0.04       -1.24      1.56 o 
   3   6   7      327.41      339.63     17.25 o 
   4   6   7        0.82        0.04      2.86 o 
   5   6   7        0.03        1.82      3.58 o 
  -5   7   7       12.94       18.42      5.76 o 
  -4   7   7       39.91       49.66      9.19 o 
  -3   7   7       86.63       80.87      8.91 o 
  -2   7   7        2.58        2.26      1.88 o 
  -1   7   7       33.00       36.45      3.35 o 
   0   7   7        1.53        1.78      1.40 o 
   1   7   7        3.69        5.58      2.29 o 
   2   7   7       43.25       43.54      3.99 o 
   3   7   7      201.45      198.87      7.90 o 
   4   7   7        5.40        5.42      3.47 o 
   5   7   7        0.80        3.50      4.96 o 
  -4   8   7       27.04       37.05     10.39 o 
  -3   8   7       39.48       36.90      5.27 o 
  -2   8   7      149.94      166.83      6.39 o 
  -1   8   7       27.46       28.10      3.05 o 
   0   8   7      690.16      735.74     12.77 o 
   1   8   7       14.88       14.08      3.03 o 
   2   8   7      110.37      110.33      5.99 o 
   3   8   7       17.30       21.24      5.89 o 
   4   8   7        1.72        0.50      3.00 o 
  -4   9   7        7.94       11.08      4.10 o 
  -3   9   7        8.73        5.53      5.26 o 
  -2   9   7      208.58      209.40     10.71 o 
  -1   9   7        3.92        1.46      2.19 o 
   0   9   7       64.17       68.85      3.81 o 
   1   9   7       19.16       16.80      3.57 o 
   2   9   7       64.52       66.27     17.73 o 
   3   9   7       14.11       12.50      3.42 o 
   4   9   7       33.34       33.18      5.12 o 
  -4  10   7        0.09       -2.23      3.60 o 
  -3  10   7        0.93       -0.93      2.86 o 
  -2  10   7        2.40        4.00      2.83 o 
  -1  10   7      783.86      812.64     13.39 o 
   0  10   7       12.11       12.99      2.39 o 
   1  10   7       38.77       34.32      8.87 o 
   2  10   7       40.72       22.58      4.71 o 
   3  10   7       18.93       14.33      3.78 o 
   4  10   7        5.39        4.60      3.89 o 
  -3  11   7        0.34        0.93      3.19 o 
  -2  11   7        9.58        3.89      3.22 o 
  -1  11   7       38.99       33.10      3.62 o 
   0  11   7        1.54        0.97      2.88 o 
   1  11   7        4.69        6.51      3.44 o 
   2  11   7        0.00       -1.26      2.80 o 
   3  11   7        0.63        0.55      6.36 o 
  -3  12   7        0.01       -1.12      3.46 o 
  -2  12   7        0.02       -1.37      3.25 o 
  -1  12   7       73.15       70.23      4.92 o 
   0  12   7        0.07       -0.46      3.06 o 
   1  12   7        0.87        2.29      3.42 o 
   2  12   7       21.42       21.29      4.91 o 
   3  12   7        1.23       -1.37      4.85 o 
  -2  13   7        0.25       -1.88      3.53 o 
  -1  13   7        3.57        5.88      4.09 o 
   0  13   7        3.16       -0.02      3.88 o 
   1  13   7        0.90       -1.25      3.59 o 
   2  13   7        1.18        5.01      4.20 o 
  -1  14   7        6.32        1.36      5.22 o 
   0  14   7        3.92       -2.70      3.61 o 
   1  14   7        3.96        3.42      4.50 o 
  -5   0   8       43.81       18.12      6.61 o 
  -4   0   8       11.34        2.70      4.35 o 
  -3   0   8      295.72      283.48     13.68 o 
  -2   0   8      407.14      405.74     10.72 o 
  -1   0   8      229.75      224.12      8.07 o 
   0   0   8      586.56      643.22      9.40 o 
   1   0   8      281.17      331.84      5.93 o 
   2   0   8     1180.15     1297.63     19.37 o 
   3   0   8      364.99      392.18     18.53 o 
   4   0   8        0.28       -1.30      4.63 o 
   5   0   8       12.00       11.91      8.03 o 
  -5   1   8       13.61        4.55      4.46 o 
  -4   1   8       27.16       32.07      4.89 o 
  -3   1   8       83.67       80.19      9.59 o 
  -2   1   8     1401.82     1416.09     17.44 o 
  -1   1   8      860.21      855.95     13.06 o 
   0   1   8     2021.53     2030.07     15.04 o 
   1   1   8     1729.32     1707.07     14.04 o 
   2   1   8      446.31      408.83      6.23 o 
   3   1   8      142.19      150.80      8.15 o 
   4   1   8        1.99        1.75      4.01 o 
   5   1   8       10.73        8.39      8.50 o 
  -5   2   8        2.50        4.50      4.35 o 
  -4   2   8       15.21       12.23      3.62 o 
  -3   2   8      103.61      102.33      6.56 o 
  -2   2   8      347.24      405.94      9.98 o 
  -1   2   8      305.68      300.53      5.77 o 
   0   2   8       20.20       25.04      1.47 o 
   1   2   8      714.19      713.69      9.19 o 
   2   2   8      908.61      916.54     13.66 o 
   3   2   8        6.14        5.01      1.79 o 
   4   2   8      166.09      173.60      7.88 o 
   5   2   8        3.76        8.93      5.42 o 
  -5   3   8        3.15        1.32      3.28 o 
  -4   3   8      196.36      202.45      8.18 o 
  -3   3   8      181.54      181.15      5.82 o 
  -2   3   8        7.67        8.25      1.94 o 
  -1   3   8      597.43      628.40     10.55 o 
   0   3   8      207.63      203.26      3.71 o 
   1   3   8       27.05       35.51      2.11 o 
   2   3   8      398.06      405.96      8.74 o 
   3   3   8      223.73      217.05      7.05 o 
   4   3   8        0.79        1.79      2.23 o 
   5   3   8        0.86        4.66      5.22 o 
  -5   4   8        0.95       -1.28      2.82 o 
  -4   4   8        2.40        2.10      3.27 o 
  -3   4   8       13.37       17.29      2.92 o 
  -2   4   8        1.65        1.10      1.54 o 
  -1   4   8     2764.74     3097.58     35.23 o 
   0   4   8       37.45       36.65      2.17 o 
   1   4   8        1.11        1.17      1.36 o 
   2   4   8       22.16       19.90      4.37 o 
   3   4   8      422.67      397.64     12.26 o 
   4   4   8        1.77        0.68      2.54 o 
   5   4   8       11.67        8.45      5.61 o 
  -5   5   8       18.07       11.04      4.82 o 
  -4   5   8       17.17       11.02      4.20 o 
  -3   5   8        0.65       -0.94      1.99 o 
  -2   5   8       14.32       15.94      2.45 o 
  -1   5   8       29.32       37.41      3.00 o 
   0   5   8       79.04       71.40      3.29 o 
   1   5   8       63.81       61.92      2.36 o 
   2   5   8      154.63      161.54      5.85 o 
   3   5   8      203.43      213.51      9.32 o 
   4   5   8        8.75        3.16      2.94 o 
   5   5   8        0.43       -0.33      3.76 o 
  -5   6   8        4.69        6.88      6.59 o 
  -4   6   8       18.47        3.69      3.84 o 
  -3   6   8      205.76      221.54     13.08 o 
  -2   6   8      104.72      120.97      5.36 o 
  -1   6   8        1.98        1.16      1.40 o 
   0   6   8      112.16      134.30      6.13 o 
   1   6   8       15.21       15.72      2.36 o 
   2   6   8       30.79       33.01      4.25 o 
   3   6   8       24.12       17.85      3.89 o 
   4   6   8        5.24        5.91      3.29 o 
   5   6   8        0.15        0.29      4.47 o 
  -5   7   8        1.30        2.69      4.42 o 
  -4   7   8        5.13       -2.82      3.71 o 
  -3   7   8        0.13       -0.44      3.00 o 
  -2   7   8      132.34      140.19     10.62 o 
  -1   7   8       56.08       51.74      3.72 o 
   0   7   8       91.65       86.98      4.20 o 
   1   7   8       51.94       43.56      4.52 o 
   2   7   8        5.74        5.25      2.15 o 
   3   7   8       13.60       10.65      4.63 o 
   4   7   8        9.24        8.78      3.83 o 
  -4   8   8        7.93        4.55      4.33 o 
  -3   8   8        3.65        5.11      3.54 o 
  -2   8   8       27.42       22.21      3.66 o 
  -1   8   8       13.86       11.71      3.18 o 
   0   8   8      546.08      518.05     13.89 o 
   1   8   8       13.60        6.67      2.83 o 
   2   8   8       12.93       11.40      3.01 o 
   3   8   8       13.35       13.84      3.45 o 
   4   8   8        5.97        4.62      3.54 o 
  -4   9   8        7.10        7.80      5.34 o 
  -3   9   8        3.17        0.37      4.99 o 
  -2   9   8       17.16       19.49      6.10 o 
  -1   9   8       61.99       64.45      6.37 o 
   0   9   8      414.17      410.61      9.49 o 
   1   9   8       25.36       31.62      4.45 o 
   2   9   8       34.39       26.58      4.53 o 
   3   9   8       45.88       40.19      6.46 o 
   4   9   8        3.45       -1.43      3.48 o 
  -4  10   8       16.04       15.69      4.63 o 
  -3  10   8        8.82        9.56      3.61 o 
  -2  10   8       29.10       41.03      5.48 o 
  -1  10   8       21.69       21.84      3.22 o 
   0  10   8      109.36      124.96     15.18 o 
   1  10   8        2.83        2.10      4.36 o 
   2  10   8       23.45       29.53      5.21 o 
   3  10   8       83.01       84.40      9.96 o 
  -3  11   8       15.65       19.52      4.44 o 
  -2  11   8       15.45       11.46      3.59 o 
  -1  11   8      204.50      206.35      6.94 o 
   0  11   8       19.23       25.71      4.46 o 
   1  11   8        2.18        0.74      3.30 o 
   2  11   8        0.75        3.08      3.34 o 
   3  11   8       15.58       10.98      6.12 o 
  -3  12   8        2.78       -1.65      3.70 o 
  -2  12   8        0.88        1.76      3.32 o 
  -1  12   8       14.52       10.12      3.10 o 
   0  12   8       10.17        0.70      3.59 o 
   1  12   8        4.20       -4.01      6.43 o 
   2  12   8        0.22       -1.16      8.64 o 
  -2  13   8        0.08       -0.88      3.84 o 
  -1  13   8       10.46        2.33      4.58 o 
   0  13   8       24.12       24.74      5.20 o 
   1  13   8        4.93        1.72      8.43 o 
   2  13   8        0.07        3.98      4.02 o 
   0  14   8       15.62       19.72      5.17 o 
  -5   1   9        3.38        7.49      3.01 o 
  -4   1   9      100.87      101.70     10.52 o 
  -3   1   9       36.57       39.06      5.41 o 
  -2   1   9      127.66      112.93      4.40 o 
  -1   1   9      186.72      197.67      4.70 o 
   0   1   9     1068.48     1086.28     11.08 o 
   1   1   9      575.77      601.64      6.49 o 
   2   1   9       80.20       85.68      2.39 o 
   3   1   9        2.92        2.16      2.04 o 
   4   1   9       15.91       13.73      5.81 o 
   5   1   9        3.31       -6.27      4.18 o 
  -5   2   9        1.32       -0.42      3.21 o 
  -4   2   9      100.48       87.30      6.42 o 
  -3   2   9      163.82      157.73      5.84 o 
  -2   2   9       27.01       30.26      2.73 o 
  -1   2   9      892.18      917.21     12.00 o 
   0   2   9       72.57       84.96      2.12 o 
   1   2   9        3.45        4.51      0.97 o 
   2   2   9       11.50        9.02      1.42 o 
   3   2   9        6.17        4.79      1.94 o 
   4   2   9        0.87       -4.22      3.64 o 
   5   2   9        1.89       -3.40      4.59 o 
  -5   3   9       16.62       10.51      3.74 o 
  -4   3   9        9.34        7.27      3.04 o 
  -3   3   9       78.88       95.15      7.33 o 
  -2   3   9       26.24       24.75      2.82 o 
  -1   3   9      906.73      992.08     14.72 o 
   0   3   9      630.99      675.52      8.05 o 
   1   3   9      185.31      180.74      5.04 o 
   2   3   9      121.33      125.71      5.11 o 
   3   3   9       93.38      106.62      7.21 o 
   4   3   9        0.02       -0.80      2.84 o 
   5   3   9        2.49       -0.17      5.61 o 
  -5   4   9        0.02       -0.23      3.87 o 
  -4   4   9      187.71      174.93     14.09 o 
  -3   4   9      185.23      198.27     13.43 o 
  -2   4   9       79.45       79.03      4.51 o 
  -1   4   9      378.75      353.21      7.83 o 
   0   4   9      187.18      173.79      4.20 o 
   1   4   9      286.15      239.84      5.16 o 
   2   4   9        4.02        3.33      1.80 o 
   3   4   9      280.48      273.51      8.41 o 
   4   4   9        3.25        2.62      2.80 o 
   5   4   9        1.87       -3.48      4.85 o 
  -5   5   9        2.50        1.71      4.18 o 
  -4   5   9       37.59       34.09      6.06 o 
  -3   5   9        9.30        9.99      2.79 o 
  -2   5   9        0.57        0.80      1.74 o 
  -1   5   9      204.06      211.08      6.06 o 
   0   5   9      225.52      206.10      6.23 o 
   1   5   9      235.02      218.85      6.27 o 
   2   5   9       75.01       85.46      4.81 o 
   3   5   9      886.62      912.55     33.46 o 
   4   5   9        6.78       16.72      4.69 o 
   5   5   9        2.57        3.69      5.24 o 
  -5   6   9        6.40        3.20      4.26 o 
  -4   6   9       42.53       43.27      6.29 o 
  -3   6   9      141.69      152.07     12.90 o 
  -2   6   9      191.76      183.38      6.45 o 
  -1   6   9      216.42      225.26     11.80 o 
   0   6   9      893.95      936.54     14.22 o 
   1   6   9      363.15      321.81      8.03 o 
   2   6   9       28.61       24.36      6.98 o 
   3   6   9       26.50       26.96      3.81 o 
   4   6   9        1.06        4.77      3.20 o 
  -4   7   9        4.15       -0.73      3.79 o 
  -3   7   9      163.51      165.51     10.59 o 
  -2   7   9      122.09      106.96      6.75 o 
  -1   7   9      308.92      339.43     14.86 o 
   0   7   9      178.72      148.95      5.20 o 
   1   7   9       16.34       17.22      3.45 o 
   2   7   9      336.91      357.03     17.31 o 
   3   7   9       44.45       38.28      4.76 o 
   4   7   9      137.44      140.56     10.36 o 
  -4   8   9        0.61       -2.88      3.95 o 
  -3   8   9        0.02        2.61      3.44 o 
  -2   8   9       51.89       46.86      4.31 o 
  -1   8   9       45.29       46.62      3.91 o 
   0   8   9      327.46      328.06      8.18 o 
   1   8   9       12.63       14.41      3.34 o 
   2   8   9       30.95       29.32      4.90 o 
   3   8   9        9.98        7.66      3.01 o 
   4   8   9       36.87       27.14      4.78 o 
  -4   9   9        3.01        5.97      4.51 o 
  -3   9   9        7.55        7.08      4.11 o 
  -2   9   9      117.82      104.03      5.93 o 
  -1   9   9       73.51       85.02     13.16 o 
   0   9   9        0.05       -0.29      3.36 o 
   1   9   9       35.14       37.37     10.57 o 
   2   9   9        7.03        5.93      2.81 o 
   3   9   9       37.85       37.36      9.46 o 
   4   9   9        1.64        3.40      3.70 o 
  -3  10   9        8.19        3.46      4.10 o 
  -2  10   9        2.05        3.51      3.18 o 
  -1  10   9       42.25       51.56      4.66 o 
   0  10   9        2.36        3.15      2.96 o 
   1  10   9        0.20        3.34      2.87 o 
   2  10   9       26.09       31.62      5.15 o 
   3  10   9        0.43        0.03      3.79 o 
  -3  11   9        6.12        8.09      4.09 o 
  -2  11   9        8.12        5.52      3.97 o 
  -1  11   9        0.02        0.08      2.44 o 
   0  11   9        3.66        6.12      3.16 o 
   1  11   9        2.64        6.78      6.03 o 
   2  11   9        7.40        9.25      4.03 o 
   3  11   9        3.89        0.34      7.09 o 
  -2  12   9        0.36       -1.97      3.18 o 
  -1  12   9        8.40        2.13      3.89 o 
   0  12   9        0.13        3.87      3.56 o 
   1  12   9        1.11        1.17      3.31 o 
   2  12   9        0.00       -4.55      3.03 o 
  -2  13   9        0.21       -1.28      3.51 o 
  -1  13   9        4.15        5.01      4.10 o 
   0  13   9        1.51        6.33      4.04 o 
   1  13   9        4.87       -2.44      3.34 o 
  -5   0  10       11.90       17.21      6.64 o 
  -4   0  10        0.86       -0.73      4.03 o 
  -3   0  10      354.88      360.17     16.24 o 
  -2   0  10      130.52      132.55      6.26 o 
  -1   0  10       58.10       55.82      3.58 o 
   0   0  10      162.27      147.71      4.89 o 
   1   0  10      922.90      935.99     12.97 o 
   2   0  10      594.86      610.26     10.21 o 
   3   0  10       42.58       50.16      4.74 o 
   4   0  10      172.04      148.93     15.19 o 
   5   0  10        1.11        5.72      7.57 o 
  -5   1  10        0.26        3.78      3.49 o 
  -4   1  10       21.02       16.21      3.03 o 
  -3   1  10      472.93      475.49     11.66 o 
  -2   1  10      423.29      433.53      7.58 o 
  -1   1  10      130.17      110.93      3.80 o 
   0   1  10       60.18       76.11      2.82 o 
   1   1  10      103.19       88.00      2.28 o 
   2   1  10        5.80        4.47      1.29 o 
   3   1  10       37.86       34.98      3.93 o 
   4   1  10        8.06        7.99      6.87 o 
   5   1  10       10.44        1.82      6.85 o 
  -5   2  10       11.57       11.25      3.98 o 
  -4   2  10       30.42       24.78      4.13 o 
  -3   2  10       76.16       88.92      4.88 o 
  -2   2  10       85.65      104.08      4.46 o 
  -1   2  10      544.70      550.25     15.11 o 
   0   2  10     1308.50     1433.30     11.89 o 
   1   2  10      170.20      167.81      3.66 o 
   2   2  10       60.86       66.41      3.96 o 
   3   2  10      405.79      434.47      9.05 o 
   4   2  10        3.67       13.38      5.05 o 
   5   2  10        6.23        9.23      5.96 o 
  -5   3  10       20.19       23.92      4.53 o 
  -4   3  10       64.01       75.93      7.96 o 
  -3   3  10       10.09        4.93      2.23 o 
  -2   3  10      229.91      236.97      7.07 o 
  -1   3  10      278.07      269.81      6.79 o 
   0   3  10      970.88      944.48     11.44 o 
   1   3  10      428.58      417.56      7.12 o 
   2   3  10      104.77      100.81      4.64 o 
   3   3  10        0.04        0.54      1.80 o 
   4   3  10        8.74        9.15      4.39 o 
   5   3  10        1.40       -3.71      4.98 o 
  -5   4  10        0.14        1.32      3.73 o 
  -4   4  10       16.36       11.57      5.57 o 
  -3   4  10       10.37        8.60      2.68 o 
  -2   4  10       23.85       27.05      3.64 o 
  -1   4  10        0.01        0.83      1.43 o 
   0   4  10        5.20        3.22      1.21 o 
   1   4  10       71.13       73.94      3.20 o 
   2   4  10      136.58      130.67      5.47 o 
   3   4  10        0.01       -0.26      2.84 o 
   4   4  10        9.87        6.96      3.76 o 
   5   4  10        5.77       -0.15      5.30 o 
  -5   5  10        0.86       -1.73      4.64 o 
  -4   5  10        5.52       -0.75      3.63 o 
  -3   5  10      181.99      190.08     10.99 o 
  -2   5  10       28.87       25.67      3.18 o 
  -1   5  10        1.61        2.98      1.60 o 
   0   5  10      274.72      282.87      8.39 o 
   1   5  10       26.82       21.84      2.67 o 
   2   5  10       30.57       28.01      6.81 o 
   3   5  10        0.74       -1.28      2.40 o 
   4   5  10        1.70       -3.11      3.87 o 
   5   5  10        4.14        6.51      5.72 o 
  -5   6  10       13.39       10.32      5.38 o 
  -4   6  10        6.22       -0.82      3.67 o 
  -3   6  10       86.52       74.64      8.13 o 
  -2   6  10       11.33       11.20      2.58 o 
  -1   6  10       29.32       28.09      3.05 o 
   0   6  10       94.21       96.33      4.18 o 
   1   6  10        4.72        4.12      2.01 o 
   2   6  10      296.18      288.47     12.78 o 
   3   6  10       22.25       19.41      3.55 o 
   4   6  10       29.82       30.32      6.42 o 
  -4   7  10        7.85        6.79      4.45 o 
  -3   7  10        0.44       -2.36      2.33 o 
  -2   7  10       24.64       29.99      6.29 o 
  -1   7  10       63.55       56.15      5.93 o 
   0   7  10      234.30      245.02      6.72 o 
   1   7  10       46.97       52.87      4.26 o 
   2   7  10        0.03        4.68      3.67 o 
   3   7  10       11.29        7.94      3.25 o 
   4   7  10       13.15       15.47      4.10 o 
  -4   8  10       27.92       16.32      5.19 o 
  -3   8  10        6.55        5.13      3.80 o 
  -2   8  10       14.44       13.50      3.13 o 
  -1   8  10        0.89        3.00      1.98 o 
   0   8  10       15.46       16.60      3.41 o 
   1   8  10       10.56       11.12      3.13 o 
   2   8  10       23.52       17.10      3.52 o 
   3   8  10       74.48       70.33      6.63 o 
   4   8  10       12.81       16.81      4.42 o 
  -4   9  10        0.00       -1.15      5.97 o 
  -3   9  10      120.67      114.73     11.60 o 
  -2   9  10        0.01       -1.11      2.37 o 
  -1   9  10      213.97      242.97      7.94 o 
   0   9  10        3.03        1.37      2.66 o 
   1   9  10        8.32        3.15      6.99 o 
   2   9  10        0.03       -0.21      2.26 o 
   3   9  10        9.48        4.75      3.23 o 
   4   9  10        9.13        4.92      4.03 o 
  -3  10  10        8.25        4.78      4.09 o 
  -2  10  10        5.72        3.33      2.78 o 
  -1  10  10       30.81       34.01      5.01 o 
   0  10  10      120.66      136.33      8.15 o 
   1  10  10       17.14       19.13      4.12 o 
   2  10  10        0.01       -0.46      2.64 o 
   3  10  10        3.32        2.35      3.14 o 
  -3  11  10        4.06       10.94      4.87 o 
  -2  11  10        3.52       -1.32      5.02 o 
  -1  11  10       40.63       36.71      4.57 o 
   0  11  10       80.61       80.65      7.16 o 
   1  11  10       33.20       45.23     10.08 o 
   2  11  10        0.01       -0.62      5.46 o 
   3  11  10        9.41        1.90      4.25 o 
  -2  12  10        2.50       -1.92      3.24 o 
  -1  12  10        2.08        7.43      4.18 o 
   0  12  10       41.80       37.52      5.79 o 
   1  12  10       22.05       37.79      6.94 o 
   2  12  10        4.55        0.88      3.23 o 
  -1  13  10        0.56       -2.99      3.71 o 
   0  13  10        2.45        6.87      3.95 o 
   1  13  10        4.69        5.66      4.09 o 
  -5   1  11        3.71        1.39      3.43 o 
  -4   1  11       24.38       21.70      4.07 o 
  -3   1  11       80.05       74.44      4.68 o 
  -2   1  11       19.72       23.70      2.33 o 
  -1   1  11        1.60        0.97      1.18 o 
   0   1  11       20.05       27.08      2.88 o 
   1   1  11      942.72      916.76      9.21 o 
   2   1  11       44.39       37.14      2.32 o 
   3   1  11       25.86       16.84      4.05 o 
   4   1  11       45.80       34.83     10.25 o 
   5   1  11        0.16        2.57      5.06 o 
  -5   2  11       12.99       13.31      4.10 o 
  -4   2  11       68.73       68.31      7.51 o 
  -3   2  11      138.32      151.96      7.85 o 
  -2   2  11        4.93        2.44      1.75 o 
  -1   2  11      738.65      754.88     11.04 o 
   0   2  11       93.69      107.08      2.72 o 
   1   2  11       51.13       49.65      2.76 o 
   2   2  11       19.11       21.48      2.33 o 
   3   2  11        0.34        1.88      2.41 o 
   4   2  11        5.19        6.73      4.60 o 
   5   2  11        0.28       -6.88      4.58 o 
  -5   3  11        0.15        0.72      4.63 o 
  -4   3  11        5.76       11.79      3.68 o 
  -3   3  11       19.19       26.70      3.76 o 
  -2   3  11      116.12      113.89      8.19 o 
  -1   3  11      354.94      368.92      8.27 o 
   0   3  11        9.61        9.66      1.45 o 
   1   3  11      502.80      533.54      9.88 o 
   2   3  11       46.52       49.86      3.71 o 
   3   3  11      243.66      255.94      7.21 o 
   4   3  11       19.75       17.27      4.00 o 
   5   3  11        1.10       -3.34      5.08 o 
  -5   4  11        8.65        4.83      4.32 o 
  -4   4  11      102.93       91.07     11.60 o 
  -3   4  11      392.89      411.16     10.88 o 
  -2   4  11      283.73      280.88     13.10 o 
  -1   4  11       59.22       64.64      3.87 o 
   0   4  11      716.31      731.67     11.68 o 
   1   4  11       42.88       41.28      2.70 o 
   2   4  11      155.63      140.85      9.82 o 
   3   4  11        0.13        4.00      2.46 o 
   4   4  11        0.98       -3.14      2.95 o 
   5   4  11       13.55       13.74      6.70 o 
  -5   5  11        5.96       13.16      6.56 o 
  -4   5  11        0.26       -2.21      2.80 o 
  -3   5  11        0.39        4.40      2.76 o 
  -2   5  11        1.39       -0.39      1.92 o 
  -1   5  11       10.17       15.20      3.14 o 
   0   5  11      487.85      543.19      9.84 o 
   1   5  11       67.07       75.85      4.34 o 
   2   5  11       17.75       20.68      2.98 o 
   3   5  11       12.16        4.78      2.68 o 
   4   5  11        8.81       13.97      4.90 o 
  -4   6  11       87.05       75.59     14.65 o 
  -3   6  11       13.36        7.90      2.84 o 
  -2   6  11      144.45      158.15      6.57 o 
  -1   6  11      169.04      163.95     14.31 o 
   0   6  11       14.53        7.95      1.93 o 
   1   6  11       49.94       50.67      3.95 o 
   2   6  11       74.55       78.87      6.83 o 
   3   6  11       68.76       63.28      5.33 o 
   4   6  11        0.55       -0.67      4.08 o 
  -4   7  11        0.35       -5.53      4.60 o 
  -3   7  11       18.75       13.25      3.47 o 
  -2   7  11        0.08       -1.15      2.09 o 
  -1   7  11       26.32       28.38      6.67 o 
   0   7  11        1.75       -0.19      2.18 o 
   1   7  11      293.89      278.69      8.09 o 
   2   7  11      126.47      134.25      6.61 o 
   3   7  11        2.08        1.84      4.29 o 
   4   7  11       27.36       27.65      4.92 o 
  -4   8  11       43.09       51.50      7.29 o 
  -3   8  11       59.59       71.25      7.04 o 
  -2   8  11       19.56       24.53      6.10 o 
  -1   8  11       15.65       19.79      3.03 o 
   0   8  11       96.39      102.83      9.51 o 
   1   8  11      301.28      283.66     10.48 o 
   2   8  11       10.24        6.63      3.12 o 
   3   8  11       10.75        9.49      3.29 o 
   4   8  11       36.39       44.63      5.76 o 
  -4   9  11       14.33       14.02      5.75 o 
  -3   9  11        3.22        1.96      7.76 o 
  -2   9  11        7.41        5.59      2.95 o 
  -1   9  11       32.97       35.89      4.13 o 
   0   9  11      592.89      580.40     15.70 o 
   1   9  11        2.92        0.18      2.41 o 
   2   9  11        3.40        1.99      2.60 o 
   3   9  11       17.17       19.70      4.91 o 
  -3  10  11        2.80        2.38      4.26 o 
  -2  10  11       16.82       19.57      3.85 o 
  -1  10  11       43.12       51.85      6.07 o 
   0  10  11      116.53      130.03      8.29 o 
   1  10  11        0.66        1.19      2.72 o 
   2  10  11        1.57       -3.85      2.57 o 
   3  10  11        5.51        9.69      3.85 o 
  -3  11  11        1.40        4.54      6.25 o 
  -2  11  11       13.39        4.57      4.15 o 
  -1  11  11        1.87        0.41      3.42 o 
   0  11  11        8.45       10.78      3.92 o 
   1  11  11       22.47       20.84      4.53 o 
   2  11  11        0.09        2.05      3.58 o 
  -2  12  11        2.00       -3.19      4.07 o 
  -1  12  11        5.50        4.78      4.60 o 
   0  12  11       52.77       45.84      8.85 o 
   1  12  11        0.00        0.88      5.53 o 
   2  12  11        3.20        1.76      3.46 o 
  -1  13  11        0.13       -3.75      3.78 o 
   0  13  11       29.63       37.36      6.30 o 
   1  13  11        2.16        7.24      4.22 o 
  -5   0  12        0.15       -3.23      3.19 o 
  -4   0  12        1.88       -0.38      4.35 o 
  -3   0  12       19.33       24.61      7.05 o 
  -2   0  12        5.76       13.89      2.72 o 
  -1   0  12      344.99      352.02      6.33 o 
   0   0  12      306.04      315.34      6.98 o 
   1   0  12     1283.51     1319.63     22.73 o 
   2   0  12      245.53      230.99      8.55 o 
   3   0  12       61.87       67.53     10.49 o 
   4   0  12       57.71       66.56     12.07 o 
   5   0  12        2.91       -5.32      7.24 o 
  -5   1  12       13.96       13.11      4.00 o 
  -4   1  12       63.48       61.39      7.59 o 
  -3   1  12        3.61        5.19      2.29 o 
  -2   1  12      419.08      420.55      7.86 o 
  -1   1  12      212.19      224.55      5.14 o 
   0   1  12      394.45      402.07      6.71 o 
   1   1  12       37.71       41.09      2.55 o 
   2   1  12       14.91       17.42      2.36 o 
   3   1  12       50.14       52.25      7.95 o 
   4   1  12        7.83        9.00      4.92 o 
   5   1  12        2.04        1.69      5.75 o 
  -5   2  12        3.60       -1.76      3.36 o 
  -4   2  12        7.90        7.08      3.41 o 
  -3   2  12      317.76      319.77     12.31 o 
  -2   2  12      174.90      176.10      6.68 o 
  -1   2  12       67.76       64.30      3.41 o 
   0   2  12      321.96      331.02      5.14 o 
   1   2  12        2.40        1.92      1.15 o 
   2   2  12      310.55      309.58      6.04 o 
   3   2  12       79.80       72.29      6.34 o 
   4   2  12        3.63        3.84      4.55 o 
   5   2  12        5.74        1.24      7.31 o 
  -5   3  12        0.46        0.45      3.32 o 
  -4   3  12        0.02       -1.35      2.89 o 
  -3   3  12      172.84      173.46      9.08 o 
  -2   3  12       12.11        8.67      2.41 o 
  -1   3  12        9.59        9.05      1.78 o 
   0   3  12      187.73      194.97      3.61 o 
   1   3  12       44.99       40.92      2.73 o 
   2   3  12        1.89        1.17      1.62 o 
   3   3  12       81.29       65.76      5.60 o 
   4   3  12        9.61        7.26      4.57 o 
   5   3  12        1.93       -1.00      5.50 o 
  -5   4  12        5.49        0.21      4.52 o 
  -4   4  12        2.56        8.34      3.28 o 
  -3   4  12       55.08       53.07      4.92 o 
  -2   4  12      100.78      101.99      7.82 o 
  -1   4  12       28.49       19.85      2.70 o 
   0   4  12      172.42      194.13      4.32 o 
   1   4  12      298.24      292.06      8.06 o 
   2   4  12        2.09        1.60      1.80 o 
   3   4  12        4.17        5.07      2.89 o 
   4   4  12       25.30       12.55      4.61 o 
  -4   5  12        0.74        0.39      3.01 o 
  -3   5  12        5.64        3.46      2.69 o 
  -2   5  12        0.75        1.58      2.07 o 
  -1   5  12        0.80        1.41      1.75 o 
   0   5  12      218.09      226.39      8.62 o 
   1   5  12        5.10        3.31      1.88 o 
   2   5  12        8.55        8.80      2.37 o 
   3   5  12       67.65       68.48      7.97 o 
   4   5  12       30.40       20.70      7.43 o 
  -4   6  12       65.11       56.17      7.37 o 
  -3   6  12      158.76      135.43      7.12 o 
  -2   6  12        4.10        3.72      6.02 o 
  -1   6  12        1.13        1.93      1.90 o 
   0   6  12       26.69       21.43      3.56 o 
   1   6  12      293.81      262.17      7.71 o 
   2   6  12        0.14       -0.54      2.11 o 
   3   6  12        4.50        2.86      2.60 o 
   4   6  12       17.63       18.42      5.35 o 
  -4   7  12        0.86       -3.86      3.90 o 
  -3   7  12        3.10        1.87      2.79 o 
  -2   7  12       20.23       18.73      5.60 o 
  -1   7  12       13.27        8.07      2.40 o 
   0   7  12        7.28        1.30      2.44 o 
   1   7  12      349.03      326.00     18.92 o 
   2   7  12       30.41       27.87      4.57 o 
   3   7  12        0.07       -2.14      2.63 o 
   4   7  12        0.21        4.96      4.79 o 
  -4   8  12        0.85       -2.85      4.14 o 
  -3   8  12       14.23       11.00      3.60 o 
  -2   8  12        3.02        5.06      2.75 o 
  -1   8  12       27.59       26.33      3.43 o 
   0   8  12        2.92        3.77      2.84 o 
   1   8  12      225.61      243.84      9.84 o 
   2   8  12       30.88       27.66      6.01 o 
   3   8  12        0.23        3.86      3.09 o 
   4   8  12        2.20        1.84      3.68 o 
  -3   9  12       14.34       15.66      5.21 o 
  -2   9  12       24.97       39.88      4.67 o 
  -1   9  12        0.41        0.71      2.88 o 
   0   9  12        2.69        5.05      3.22 o 
   1   9  12      137.25      135.16      8.21 o 
   2   9  12       19.30       21.53      3.99 o 
   3   9  12        2.35       -1.97      3.10 o 
  -3  10  12        0.15       -0.18      4.22 o 
  -2  10  12        0.45        1.25      2.86 o 
  -1  10  12        1.11        3.37      3.26 o 
   0  10  12       28.92       32.05      5.18 o 
   1  10  12       80.07       88.33      7.39 o 
   2  10  12        2.32        8.78      4.34 o 
   3  10  12        0.03       -0.01      3.46 o 
  -2  11  12        7.87        7.77      4.32 o 
  -1  11  12       25.50       34.17      5.73 o 
   0  11  12        0.34       -1.08      3.14 o 
   1  11  12        3.31       10.24      4.66 o 
   2  11  12        0.82        2.70      3.61 o 
  -2  12  12        7.40        7.22      6.07 o 
  -1  12  12        2.03       -0.45      3.81 o 
   0  12  12       50.19       57.17      9.68 o 
   1  12  12        0.01        0.52      3.27 o 
   0  13  12        8.44        6.09      4.40 o 
  -5   1  13        0.05        4.07      4.76 o 
  -4   1  13       11.72        8.99      3.74 o 
  -3   1  13      490.78      513.20     11.08 o 
  -2   1  13      949.45      932.92     11.01 o 
  -1   1  13        4.54        5.26      1.44 o 
   0   1  13       95.92      106.84      3.04 o 
   1   1  13      111.54      119.21      4.91 o 
   2   1  13        1.22        3.87      1.80 o 
   3   1  13       18.12       19.71      3.52 o 
   4   1  13        5.23       -1.26      4.13 o 
  -5   2  13        1.58        0.38      3.60 o 
  -4   2  13        0.62       -1.28      3.12 o 
  -3   2  13       35.38       30.20      3.59 o 
  -2   2  13       24.43       21.16      4.80 o 
  -1   2  13      101.32      107.51      4.00 o 
   0   2  13        1.36        2.88      1.13 o 
   1   2  13       14.90       14.51      1.83 o 
   2   2  13       44.94       47.55      4.65 o 
   3   2  13        1.74        5.21      2.92 o 
   4   2  13       21.18       25.84     12.66 o 
  -5   3  13        3.39        0.12      7.25 o 
  -4   3  13        1.40       -2.16      3.87 o 
  -3   3  13       41.28       38.64      6.91 o 
  -2   3  13        5.56        5.28      3.94 o 
  -1   3  13       86.20       91.53      4.09 o 
   0   3  13        6.95        6.66      1.30 o 
   1   3  13      105.95      104.29      3.71 o 
   2   3  13       40.46       40.10      3.34 o 
   3   3  13       11.18       19.80      3.75 o 
   4   3  13        6.22        0.95      4.64 o 
  -4   4  13       28.21       33.95      9.58 o 
  -3   4  13       24.75       26.43      3.95 o 
  -2   4  13       87.56       83.45      5.30 o 
  -1   4  13       20.04       26.93      3.16 o 
   0   4  13       36.19       38.28      5.52 o 
   1   4  13       12.66       13.34      2.07 o 
   2   4  13      333.28      308.32      8.50 o 
   3   4  13        6.46        9.39      3.55 o 
   4   4  13        0.51       -0.75      3.58 o 
  -4   5  13       32.69       21.74      4.17 o 
  -3   5  13       54.25       48.21      4.97 o 
  -2   5  13       76.56       72.38      6.17 o 
  -1   5  13      231.77      263.55      7.59 o 
   0   5  13      209.38      226.31      7.44 o 
   1   5  13        0.11       -0.04      1.91 o 
   2   5  13      832.58      798.95     22.13 o 
   3   5  13        4.05        7.70      3.18 o 
   4   5  13       24.74       16.80      4.80 o 
  -4   6  13       19.04       22.93      5.64 o 
  -3   6  13       11.14       16.75      3.68 o 
  -2   6  13      129.21      134.95      9.25 o 
  -1   6  13       22.03       20.75      3.90 o 
   0   6  13       67.64       61.04      5.37 o 
   1   6  13       40.54       43.20      4.04 o 
   2   6  13       92.40       92.30      6.25 o 
   3   6  13       26.05       23.52      4.03 o 
   4   6  13       47.26       51.95      6.47 o 
  -4   7  13        9.75        6.95      4.90 o 
  -3   7  13       34.11       29.42      4.42 o 
  -2   7  13      142.93      134.35      6.79 o 
  -1   7  13       16.95       19.55      3.03 o 
   0   7  13       92.94      103.13      7.18 o 
   1   7  13      888.33      936.48     17.96 o 
   2   7  13       73.75       57.10      6.35 o 
   3   7  13       11.71       10.63      3.43 o 
   4   7  13        4.84        3.69      4.89 o 
  -4   8  13        4.54        8.22      4.97 o 
  -3   8  13       12.43       11.21      3.69 o 
  -2   8  13        3.57        1.72      2.74 o 
  -1   8  13        1.83        3.18      2.95 o 
   0   8  13        5.97        5.21      2.73 o 
   1   8  13      114.35      118.34      7.58 o 
   2   8  13        3.77        4.92      4.41 o 
   3   8  13        1.79       -0.97      3.02 o 
  -3   9  13        5.23        2.08      4.23 o 
  -2   9  13        1.73        2.94      2.96 o 
  -1   9  13        4.82        5.18      3.19 o 
   0   9  13       11.96       19.31      4.24 o 
   1   9  13        1.68        2.22      2.95 o 
   2   9  13       42.37       43.37      5.11 o 
   3   9  13        0.14        0.23      3.17 o 
  -3  10  13        2.46       -0.07      4.38 o 
  -2  10  13        0.13        1.28      2.99 o 
  -1  10  13        0.39       -3.38      2.90 o 
   0  10  13       46.49       67.15      6.89 o 
   1  10  13        5.40        1.69      3.16 o 
   2  10  13        4.54        3.59      3.95 o 
   3  10  13        0.40       -2.25      4.78 o 
  -2  11  13        1.40       -0.36      3.70 o 
  -1  11  13       22.12       30.29      5.55 o 
   0  11  13       36.94       48.25      6.41 o 
   1  11  13       11.26        5.52      5.51 o 
   2  11  13        0.01        2.18      3.68 o 
  -1  12  13        1.30        3.91      4.31 o 
   0  12  13        0.33       -0.58      3.18 o 
   1  12  13        3.70        6.75      3.88 o 
  -5   0  14        1.17        3.90      6.22 o 
  -4   0  14        0.14        2.38      4.48 o 
  -3   0  14       34.28       28.26      8.79 o 
  -2   0  14     1643.57     1649.54     25.20 o 
  -1   0  14      243.79      260.09     11.35 o 
   0   0  14      218.43      232.41      6.36 o 
   1   0  14      159.74      167.51     14.26 o 
   2   0  14      118.02      131.73      8.65 o 
   3   0  14      108.39      122.99     13.80 o 
   4   0  14       10.94        2.99      7.39 o 
  -5   1  14        2.62        9.11      4.04 o 
  -4   1  14       39.88       51.13      9.54 o 
  -3   1  14        1.04       -2.71      1.81 o 
  -2   1  14       28.81       25.01      3.04 o 
  -1   1  14       33.25       37.59      2.75 o 
   0   1  14        1.99        3.43      1.38 o 
   1   1  14      308.79      301.89      5.83 o 
   2   1  14      102.70      120.47      5.02 o 
   3   1  14       57.58       61.16      7.33 o 
   4   1  14       32.87       32.95      7.05 o 
  -4   2  14        0.26        1.11      3.32 o 
  -3   2  14       27.84       32.25      4.33 o 
  -2   2  14        8.14       10.62      2.73 o 
  -1   2  14      271.03      286.73      6.25 o 
   0   2  14      109.78      106.01      3.23 o 
   1   2  14      495.04      481.21      7.76 o 
   2   2  14        8.81       12.56      3.13 o 
   3   2  14        7.81        8.62      3.32 o 
   4   2  14       15.78       12.53      6.17 o 
  -4   3  14        1.03        2.26      5.85 o 
  -3   3  14       20.90       28.29      4.16 o 
  -2   3  14       97.49       99.88      5.64 o 
  -1   3  14        0.05       -0.51      1.82 o 
   0   3  14        0.99       -0.65      1.34 o 
   1   3  14        4.53        2.99      1.50 o 
   2   3  14      110.41       95.40      4.65 o 
   3   3  14        2.24        3.03      3.04 o 
   4   3  14        7.67        8.90      6.61 o 
  -4   4  14       17.28       23.03      6.35 o 
  -3   4  14        0.07       -3.30      2.34 o 
  -2   4  14        9.26        9.29      3.31 o 
  -1   4  14        0.03        0.30      1.79 o 
   0   4  14       11.07        8.96      1.90 o 
   1   4  14      121.34      123.94      4.20 o 
   2   4  14       81.13       94.94      4.87 o 
   3   4  14        0.04       -4.25      2.83 o 
   4   4  14        3.12       -1.53      4.84 o 
  -4   5  14        7.67        5.79      4.58 o 
  -3   5  14        5.92        0.97      2.77 o 
  -2   5  14        7.67        2.69      2.48 o 
  -1   5  14        8.33        4.61      2.11 o 
   0   5  14       35.36       28.88      3.27 o 
   1   5  14        0.46        1.10      2.00 o 
   2   5  14       28.76       30.91      3.94 o 
   3   5  14        7.12        2.63      3.75 o 
   4   5  14        1.44       -3.80      3.99 o 
  -4   6  14       12.28        5.31      3.67 o 
  -3   6  14       13.88       14.37      3.76 o 
  -2   6  14        2.19        1.88      2.54 o 
  -1   6  14       26.09       22.52      3.20 o 
   0   6  14        0.73        1.11      2.43 o 
   1   6  14      142.53      152.87      6.48 o 
   2   6  14       37.31       39.82      6.72 o 
   3   6  14       12.66       10.17      4.63 o 
   4   6  14        2.43        1.03      3.98 o 
  -4   7  14        3.07       -0.03      4.69 o 
  -3   7  14       35.59       28.38      4.39 o 
  -2   7  14        1.33        0.82      2.63 o 
  -1   7  14       32.09       39.11     13.08 o 
   0   7  14       19.70       19.48      4.07 o 
   1   7  14       59.15       63.81      6.04 o 
   2   7  14        4.22        5.72      2.76 o 
   3   7  14        1.12       -1.17      2.82 o 
  -3   8  14        2.02        5.65      3.55 o 
  -2   8  14       28.24       27.58      4.12 o 
  -1   8  14       14.63       11.57      3.64 o 
   0   8  14       24.94       33.58      4.84 o 
   1   8  14       16.35        8.51      5.17 o 
   2   8  14       31.14       33.42      5.91 o 
   3   8  14        0.04        0.77      3.23 o 
  -3   9  14        0.95        4.79      3.58 o 
  -2   9  14       10.82        7.99      3.33 o 
  -1   9  14       16.90        7.66      7.06 o 
   0   9  14        5.00        1.44      3.13 o 
   1   9  14        6.93        2.45      5.12 o 
   2   9  14        0.00        1.37      2.93 o 
   3   9  14        0.73        2.07      3.29 o 
  -2  10  14        7.61       17.81      4.89 o 
  -1  10  14        5.99       20.37     10.18 o 
   0  10  14       37.90       43.18     10.90 o 
   1  10  14        9.82        1.41      3.33 o 
   2  10  14       10.21        7.26      4.16 o 
  -2  11  14        8.26       10.82      4.63 o 
  -1  11  14        5.37        2.36      3.95 o 
   0  11  14       10.47       10.78      5.85 o 
   1  11  14        4.60        2.57      3.72 o 
   2  11  14        8.14        4.43      6.39 o 
   0  12  14        8.97        7.13      3.85 o 
  -4   1  15       10.45       10.47      3.74 o 
  -3   1  15       36.97       33.65      3.61 o 
  -2   1  15      137.10      137.11      5.39 o 
  -1   1  15        4.22        6.84      1.98 o 
   0   1  15        8.85        9.45      1.51 o 
   1   1  15       36.60       33.07      2.56 o 
   2   1  15      109.07      105.51      8.39 o 
   3   1  15        2.21       -4.85      3.76 o 
   4   1  15        6.02       13.05      5.95 o 
  -4   2  15       10.03       13.99      5.03 o 
  -3   2  15        1.10        1.91      2.68 o 
  -2   2  15        0.25       -2.35      1.57 o 
  -1   2  15       68.65       72.40      3.69 o 
   0   2  15       35.72       36.64      2.49 o 
   1   2  15       78.91       73.13      3.39 o 
   2   2  15      145.81      136.30      9.36 o 
   3   2  15       67.30       68.27      6.05 o 
   4   2  15        0.84       -1.51      4.50 o 
  -4   3  15       19.45       24.59      5.80 o 
  -3   3  15        0.41       -1.10      2.58 o 
  -2   3  15      120.25      114.38      6.08 o 
  -1   3  15      259.21      269.60     10.23 o 
   0   3  15      380.86      413.11      8.23 o 
   1   3  15       27.25       29.90      2.59 o 
   2   3  15       23.77       23.41      3.87 o 
   3   3  15       16.98       17.27      8.04 o 
   4   3  15        1.44        4.01      5.24 o 
  -4   4  15       20.81       19.07      4.37 o 
  -3   4  15        4.52        4.86      3.01 o 
  -2   4  15       16.50       12.69      3.09 o 
  -1   4  15        3.37        4.56      1.98 o 
   0   4  15       26.01       26.05      2.74 o 
   1   4  15      114.99      112.74      4.33 o 
   2   4  15        0.05        0.49      2.07 o 
   3   4  15       12.52       16.70      4.22 o 
   4   4  15       30.25       32.94      7.10 o 
  -4   5  15        0.45       -0.83      3.32 o 
  -3   5  15        5.70        8.38      3.97 o 
  -2   5  15        5.18        6.94      3.86 o 
  -1   5  15      193.82      197.90      9.74 o 
   0   5  15       30.62       28.35      3.42 o 
   1   5  15      128.99      133.48      6.48 o 
   2   5  15       16.98       19.60      3.45 o 
   3   5  15        4.27        1.17      3.33 o 
   4   5  15       15.46        7.59      4.43 o 
  -4   6  15        3.92        5.51      4.02 o 
  -3   6  15       24.42       29.62      4.57 o 
  -2   6  15       17.70        7.34      3.27 o 
  -1   6  15        0.86       -0.15      2.43 o 
   0   6  15        0.05        0.34      2.33 o 
   1   6  15        3.93        6.83      2.52 o 
   2   6  15      186.91      194.55     10.80 o 
   3   6  15        9.25        0.47      4.82 o 
  -3   7  15        7.92        6.00      3.49 o 
  -2   7  15       52.44       55.30      6.50 o 
  -1   7  15        2.54        0.27      5.17 o 
   0   7  15       22.90       24.00      5.09 o 
   1   7  15        2.40        2.48      2.42 o 
   2   7  15       68.83       63.52      5.34 o 
   3   7  15        3.59        0.04      4.30 o 
  -3   8  15        1.79        2.64      3.61 o 
  -2   8  15       32.21       30.78      4.53 o 
  -1   8  15       22.47       23.93      4.52 o 
   0   8  15        0.02        4.84      2.99 o 
   1   8  15      101.35      102.60      8.81 o 
   2   8  15        0.01        3.60      2.77 o 
   3   8  15        4.31        3.59      4.54 o 
  -3   9  15       26.04       34.16      5.28 o 
  -2   9  15       11.52        4.35      3.86 o 
  -1   9  15       58.69       55.25     17.19 o 
   0   9  15        2.50       -2.56      4.43 o 
   1   9  15       47.05       49.57     13.15 o 
   2   9  15        7.13       11.59      3.69 o 
  -2  10  15        9.68        7.15      4.47 o 
  -1  10  15        3.37        7.06      3.89 o 
   0  10  15        0.06       -2.78      4.49 o 
   1  10  15       17.78       14.22      4.42 o 
   2  10  15       12.04       12.22      4.82 o 
  -1  11  15        0.01        1.73      3.82 o 
   0  11  15        6.05        8.16      4.06 o 
   1  11  15        4.12        4.22      3.61 o 
  -4   0  16        8.64        2.13      4.56 o 
  -3   0  16       25.11       25.56      5.61 o 
  -2   0  16       44.72       36.19      4.51 o 
  -1   0  16      257.93      273.17     21.45 o 
   0   0  16      183.19      201.05      7.52 o 
   1   0  16      252.18      256.56      9.71 o 
   2   0  16        0.22        1.79      3.08 o 
   3   0  16        0.02        0.55      5.97 o 
   4   0  16        0.01       -1.25      6.83 o 
  -4   1  16        0.64        3.72      3.45 o 
  -3   1  16       51.09       56.80      4.47 o 
  -2   1  16       17.28        9.73      2.35 o 
  -1   1  16       11.99       11.44      2.40 o 
   0   1  16        0.03        0.69      1.37 o 
   1   1  16       29.90       29.70      5.63 o 
   2   1  16      128.25      123.53      5.61 o 
   3   1  16       24.36       28.57      6.20 o 
   4   1  16       13.08       14.58      6.16 o 
  -4   2  16        7.11       10.11      4.81 o 
  -3   2  16       19.07       24.94      6.22 o 
  -2   2  16      157.31      152.77      5.90 o 
  -1   2  16      236.58      240.54      6.70 o 
   0   2  16        0.07        1.69      1.66 o 
   1   2  16       47.27       58.91      3.60 o 
   2   2  16       14.36       11.08      3.30 o 
   3   2  16        3.56        3.94      3.32 o 
   4   2  16        0.39       -1.38      5.05 o 
  -4   3  16        1.01        1.52      3.84 o 
  -3   3  16       19.94       16.67      3.70 o 
  -2   3  16        6.09        0.30      2.35 o 
  -1   3  16      153.69      151.98      5.00 o 
   0   3  16      116.17      119.92      4.77 o 
   1   3  16        0.02       -0.06      1.70 o 
   2   3  16        2.02       -0.18      2.59 o 
   3   3  16      113.68      113.21      8.18 o 
   4   3  16        0.84       -0.29      5.03 o 
  -4   4  16       36.55       29.46      5.08 o 
  -3   4  16        3.13        4.16      2.91 o 
  -2   4  16       17.67       23.13      3.57 o 
  -1   4  16        5.36        4.53      2.54 o 
   0   4  16      138.07      152.21      5.35 o 
   1   4  16       84.98       85.33      7.12 o 
   2   4  16        2.16        0.11      3.14 o 
   3   4  16        2.35        2.63      4.43 o 
   4   4  16        0.17       -2.72      5.76 o 
  -4   5  16        0.75        7.11      3.89 o 
  -3   5  16        1.80       -0.74      2.72 o 
  -2   5  16       38.23       42.56      4.65 o 
  -1   5  16        9.17       14.12      3.67 o 
   0   5  16        8.33        8.63      4.29 o 
   1   5  16       95.13       85.75      5.51 o 
   2   5  16       99.41      102.04      5.46 o 
   3   5  16       32.07       25.49      9.17 o 
  -3   6  16        0.71        4.27      4.00 o 
  -2   6  16        0.91       -1.09      2.71 o 
  -1   6  16       46.42       39.83      5.33 o 
   0   6  16        0.05       -0.36      2.49 o 
   1   6  16       14.75       14.92      4.26 o 
   2   6  16       93.50       82.00      5.89 o 
   3   6  16        0.69        1.32      3.60 o 
  -3   7  16        2.89        1.71      3.31 o 
  -2   7  16       27.04       18.47      6.82 o 
  -1   7  16        3.03        2.66      3.05 o 
   0   7  16       15.73       21.96      4.49 o 
   1   7  16        1.18       -3.38      2.35 o 
   2   7  16       19.23       24.71      4.10 o 
   3   7  16        0.08       -0.45      4.15 o 
  -3   8  16        0.01        3.28      3.55 o 
  -2   8  16        0.09        1.51      3.52 o 
  -1   8  16       30.45       36.27      5.68 o 
   0   8  16        2.70        0.16      3.76 o 
   1   8  16        4.14        4.59      3.24 o 
   2   8  16       12.23       10.92      3.41 o 
   3   8  16        0.00       -0.97      4.19 o 
  -2   9  16        0.24        3.92      3.60 o 
  -1   9  16        0.58       -0.94      3.06 o 
   0   9  16        2.40        2.31      3.29 o 
   1   9  16       24.37       25.34      4.76 o 
   2   9  16       14.28       23.87      4.38 o 
  -2  10  16        8.04        8.09      4.59 o 
  -1  10  16        0.36       -1.13      3.53 o 
   0  10  16       26.77       30.85      7.59 o 
   1  10  16        0.97       -4.32      2.88 o 
   0  11  16        5.25       15.09      4.74 o 
  -4   1  17        3.79        7.90      3.62 o 
  -3   1  17       19.19       19.25      3.67 o 
  -2   1  17      255.69      237.17      6.80 o 
  -1   1  17       87.17       85.01      7.84 o 
   0   1  17      134.20      129.98      5.77 o 
   1   1  17        1.36       -0.54      1.97 o 
   2   1  17       96.40       75.31      7.81 o 
   3   1  17        6.36        5.66      4.70 o 
   4   1  17        2.84       -2.88      5.16 o 
  -4   2  17       12.32        6.40      4.58 o 
  -3   2  17        3.52        4.61      4.12 o 
  -2   2  17        5.84        4.84      2.21 o 
  -1   2  17      125.27      127.62      7.56 o 
   0   2  17       27.59       23.44      4.67 o 
   1   2  17       16.77       18.26      2.95 o 
   2   2  17        3.27        2.18      2.97 o 
   3   2  17        2.02       -0.10      4.26 o 
   4   2  17        3.64        2.24      5.75 o 
  -4   3  17        2.73       -0.43      5.10 o 
  -3   3  17        9.70        5.90      3.35 o 
  -2   3  17       15.12       15.79      3.08 o 
  -1   3  17        1.01       -0.54      1.88 o 
   0   3  17       97.91      116.25      4.97 o 
   1   3  17        0.07       -0.83      1.53 o 
   2   3  17       16.40       18.81      4.01 o 
   3   3  17       58.73       71.04      6.62 o 
  -4   4  17        0.12        0.47      5.87 o 
  -3   4  17        4.46        7.21      3.53 o 
  -2   4  17       17.56       18.09      3.50 o 
  -1   4  17       23.08       20.33      4.36 o 
   0   4  17        5.92        6.68      2.30 o 
   1   4  17       66.44       68.99      6.99 o 
   2   4  17        0.01        0.87      3.12 o 
   3   4  17      121.51      113.51      8.01 o 
  -3   5  17       17.44       16.65      4.36 o 
  -2   5  17       79.16       81.25      5.94 o 
  -1   5  17       55.32       63.59     13.35 o 
   0   5  17       19.10       16.25      4.77 o 
   1   5  17       62.41       64.38      4.94 o 
   2   5  17       14.97       12.06      3.77 o 
   3   5  17        5.69        3.52      3.76 o 
  -3   6  17        0.00        1.49      3.22 o 
  -2   6  17        1.99        2.30      2.92 o 
  -1   6  17       45.31       44.57      7.28 o 
   0   6  17       28.42       25.67      4.64 o 
   1   6  17       22.69       21.87      3.61 o 
   2   6  17       65.60       70.94      6.52 o 
   3   6  17        2.17        1.31      4.98 o 
  -3   7  17       28.77       24.90      4.89 o 
  -2   7  17        1.12        2.89      3.79 o 
  -1   7  17       98.79       83.90     11.15 o 
   0   7  17       24.88       39.61      5.51 o 
   1   7  17        3.97       -1.02      2.55 o 
   2   7  17        2.61        0.43      2.84 o 
   3   7  17        1.57        1.38      3.71 o 
  -2   8  17        2.38        4.55      3.98 o 
  -1   8  17        3.87        5.43      3.65 o 
   0   8  17       55.36       59.96      6.69 o 
   1   8  17        0.02        0.75      3.00 o 
   2   8  17       47.76       49.46      6.83 o 
  -2   9  17       14.61        8.64      6.78 o 
  -1   9  17        2.27        1.70      3.73 o 
   0   9  17       16.08       22.50      4.83 o 
   1   9  17        7.63        5.75      4.10 o 
   2   9  17        5.94        6.24      3.70 o 
  -1  10  17        0.29       -3.02      3.26 o 
   0  10  17        4.16        9.89      4.16 o 
   1  10  17        0.99       -0.20      3.43 o 
  -4   0  18       26.41       19.44      6.74 o 
  -3   0  18       19.88       20.41      4.89 o 
  -2   0  18        6.75        3.20      3.63 o 
  -1   0  18      489.91      531.48     19.95 o 
   0   0  18       42.45       40.74      7.49 o 
   1   0  18       11.21       14.61      4.16 o 
   2   0  18        8.59        5.21      3.73 o 
   3   0  18       14.42        9.27      7.52 o 
  -4   1  18        0.37        2.32      4.08 o 
  -3   1  18        1.85       -1.33      2.64 o 
  -2   1  18        2.95        5.14      2.26 o 
  -1   1  18      326.50      314.67      9.19 o 
   0   1  18      157.06      176.77      6.73 o 
   1   1  18        6.54       12.20      2.73 o 
   2   1  18       14.45        9.36      3.55 o 
   3   1  18       11.61        8.99      5.27 o 
  -4   2  18       11.65       10.27      5.25 o 
  -3   2  18       22.33       25.79      4.21 o 
  -2   2  18       21.11       20.82      2.98 o 
  -1   2  18       91.32       82.85      4.91 o 
   0   2  18      215.81      223.94      7.64 o 
   1   2  18        2.58        4.02      2.35 o 
   2   2  18        0.11       -1.58      2.83 o 
   3   2  18       33.13       40.86      7.41 o 
  -3   3  18        0.58        2.06      3.01 o 
  -2   3  18        4.13        3.97      2.69 o 
  -1   3  18       59.88       66.51      5.44 o 
   0   3  18       49.64       56.83      4.98 o 
   1   3  18       70.96       69.25      5.30 o 
   2   3  18       20.58       15.82      3.84 o 
   3   3  18       27.03       31.66      5.09 o 
  -3   4  18       12.40       11.44      3.74 o 
  -2   4  18        6.12        7.99      2.84 o 
  -1   4  18        7.69        6.04      4.08 o 
   0   4  18        1.81        2.51      2.19 o 
   1   4  18        1.55        1.92      2.58 o 
   2   4  18        0.00       -1.52      3.08 o 
   3   4  18        7.53       11.04      4.35 o 
  -3   5  18        3.54        7.06      3.79 o 
  -2   5  18        0.27       -1.49      2.63 o 
  -1   5  18       38.09       37.46      5.70 o 
   0   5  18       11.51       12.48      3.79 o 
   1   5  18        1.00        0.20      2.39 o 
   2   5  18        0.00        0.19      3.33 o 
   3   5  18        0.16       -2.05      3.76 o 
  -3   6  18        3.79        7.06      3.73 o 
  -2   6  18        8.46        6.04      4.11 o 
  -1   6  18        0.00        0.99      2.98 o 
   0   6  18       20.92       24.07      4.81 o 
   1   6  18        0.09       -1.75      2.46 o 
   2   6  18       14.29        8.19      4.70 o 
   3   6  18        0.40       -0.47      3.91 o 
  -2   7  18       25.29       18.44      5.12 o 
  -1   7  18        0.50       -2.60      3.35 o 
   0   7  18        0.24        0.66      3.78 o 
   1   7  18        1.62        0.50      2.58 o 
   2   7  18        0.48       -0.64      3.52 o 
  -2   8  18       13.92       27.02      8.32 o 
  -1   8  18        7.27        7.09      3.58 o 
   0   8  18        9.24        4.78      3.72 o 
   1   8  18        0.02       -0.99      3.28 o 
   2   8  18        1.85        2.55      3.44 o 
  -1   9  18        9.93        8.94      4.30 o 
   0   9  18        3.82        4.98      3.73 o 
   1   9  18       19.84       13.14      4.48 o 
  -3   1  19       14.19       14.52      5.98 o 
  -2   1  19       19.10       12.21      3.20 o 
  -1   1  19       31.32       30.74      3.51 o 
   0   1  19       80.91       85.42      7.49 o 
   1   1  19        2.39        1.61      2.78 o 
   2   1  19        0.04        1.51      3.20 o 
   3   1  19        5.49       -3.35      4.96 o 
  -3   2  19        6.17        6.99      3.52 o 
  -2   2  19        4.12        1.40      2.29 o 
  -1   2  19      169.15      158.51     11.24 o 
   0   2  19       50.61       43.69      7.30 o 
   1   2  19       27.06       23.00      3.99 o 
   2   2  19        4.19        2.68      3.45 o 
   3   2  19        5.27        7.80      5.41 o 
  -3   3  19        1.00        1.56      3.25 o 
  -2   3  19       16.13       21.02      3.61 o 
  -1   3  19        1.10        0.24      2.91 o 
   0   3  19        6.98        7.35      2.93 o 
   1   3  19       29.29       23.57      4.98 o 
   2   3  19        1.07        1.90      3.25 o 
   3   3  19       11.97        8.82      8.37 o 
  -3   4  19       22.52       18.27      3.72 o 
  -2   4  19        1.38        2.87      3.07 o 
  -1   4  19        0.18        0.88      3.39 o 
   0   4  19      339.35      363.82     12.19 o 
   1   4  19       30.41       24.35      5.02 o 
   2   4  19        1.82        4.84      3.42 o 
   3   4  19        6.64        5.06      3.91 o 
  -3   5  19        7.09        7.77      3.89 o 
  -2   5  19       15.90       19.30      7.93 o 
  -1   5  19        3.84        0.17      3.35 o 
   0   5  19        0.01       -0.92      2.99 o 
   1   5  19        0.85        1.14      3.51 o 
   2   5  19        5.73       -0.24      4.29 o 
  -2   6  19        0.06        1.35      3.80 o 
  -1   6  19       41.76       37.00      5.62 o 
   0   6  19        3.02        6.69      3.90 o 
   1   6  19       12.54       14.44      4.69 o 
   2   6  19        9.82        3.33      3.74 o 
  -2   7  19        0.40        5.02      5.08 o 
  -1   7  19        5.76        1.57      8.98 o 
   0   7  19        1.26        1.03      3.35 o 
   1   7  19        0.06       -2.85      2.69 o 
   2   7  19       26.70       19.60      5.58 o 
  -1   8  19        0.87        5.22      5.02 o 
   0   8  19        8.43       13.78      4.37 o 
   1   8  19        7.98        3.84      3.81 o 
   0   9  19        0.03        3.00      3.89 o 
  -3   0  20       13.40       21.22      5.53 o 
  -2   0  20        9.34        7.02      4.32 o 
  -1   0  20       28.44       19.55      5.62 o 
   0   0  20        9.49        8.61      6.02 o 
   1   0  20        0.04       -0.66      5.17 o 
   2   0  20        3.07        6.86      6.86 o 
   3   0  20       18.37       24.37      9.96 o 
  -3   1  20        1.05        0.06      3.04 o 
  -2   1  20       26.01       26.42      5.03 o 
  -1   1  20       14.72       10.80      3.45 o 
   0   1  20      120.14      140.97     15.55 o 
   1   1  20       42.23       48.08      6.38 o 
   2   1  20        9.13        9.98      3.92 o 
   3   1  20        2.08        1.34     10.67 o 
  -3   2  20        0.23       -0.52      3.04 o 
  -2   2  20       12.56       10.97      3.09 o 
  -1   2  20        4.87        8.88      3.58 o 
   0   2  20        8.02        6.53      4.25 o 
   1   2  20        5.83        8.18      3.31 o 
   2   2  20        3.24       -2.53      3.78 o 
   3   2  20        0.00        1.99     10.27 o 
  -3   3  20       16.75       13.98      3.95 o 
  -2   3  20        7.23        3.86      3.84 o 
  -1   3  20       99.07       91.68      8.93 o 
   0   3  20       31.77       24.86      3.95 o 
   1   3  20        1.62        4.56      3.90 o 
   2   3  20        8.89        9.70      4.20 o 
  -3   4  20        2.91       11.03      3.90 o 
  -2   4  20        3.01        0.82      6.45 o 
  -1   4  20        9.81       10.49      4.28 o 
   0   4  20       15.75       11.55      5.59 o 
   1   4  20        1.41       -3.03      3.39 o 
   2   4  20        6.27        3.06      3.58 o 
  -2   5  20        0.09        1.72      4.04 o 
  -1   5  20       12.73       13.83      4.06 o 
   0   5  20       22.19       15.91      4.41 o 
   1   5  20       34.27       36.53      5.83 o 
   2   5  20        0.90        1.32      4.22 o 
  -2   6  20        9.05        7.00      4.41 o 
  -1   6  20        3.16        1.13      3.46 o 
   0   6  20        0.67        2.57      3.76 o 
   1   6  20       16.35       19.63     10.04 o 
   2   6  20        0.34        1.52      4.35 o 
  -1   7  20        7.90        9.09      9.96 o 
   0   7  20        3.05        2.49      3.88 o 
   1   7  20        5.36        2.29      4.73 o 
   0   8  20        5.12        2.01      4.46 o 
  -3   1  21        0.39       -1.58      3.43 o 
  -2   1  21        9.30        7.80      4.26 o 
  -1   1  21        3.83        3.93      4.36 o 
   0   1  21        2.46       -2.08      3.90 o 
   1   1  21       13.68       25.31      5.39 o 
   2   1  21        2.04        3.23      4.66 o 
  -2   2  21        0.94        0.26      3.11 o 
  -1   2  21        1.85        7.07      3.44 o 
   0   2  21       26.14       20.57     12.09 o 
   1   2  21       15.53       22.39      7.21 o 
   2   2  21        9.52       15.29      4.66 o 
  -2   3  21       13.76       12.87      4.85 o 
  -1   3  21        2.63        2.71      3.14 o 
   0   3  21       93.53       78.69     11.44 o 
   1   3  21        8.05        5.42      6.25 o 
   2   3  21        1.55       -4.44      4.00 o 
  -2   4  21       12.76        7.53      4.50 o 
  -1   4  21        1.84        3.04      3.65 o 
   0   4  21        3.24        3.84      4.67 o 
   1   4  21       25.75       24.76      7.35 o 
   2   4  21        0.17        1.27      4.54 o 
  -2   5  21        0.00       -0.66      3.78 o 
  -1   5  21        1.58        1.74      3.71 o 
   0   5  21        0.20       -0.12      3.59 o 
   1   5  21        0.02       -2.35      4.17 o 
  -1   6  21        3.58        5.32      3.93 o 
   0   6  21       27.28       25.84      5.36 o 
   1   6  21       11.60       12.86      5.32 o 
   0   7  21        0.16       -0.40      3.74 o 
  -2   0  22       23.24       11.76      5.13 o 
  -1   0  22       63.59       47.85     10.32 o 
   0   0  22        4.37       -4.66      5.32 o 
   1   0  22       16.94       27.53      8.46 o 
   2   0  22        6.44        8.71      7.35 o 
  -2   1  22       30.25       25.89      4.96 o 
  -1   1  22        6.53       13.12      5.30 o 
   0   1  22       17.60       19.31      5.58 o 
   1   1  22       26.58       23.71      5.65 o 
   2   1  22        1.92       -3.85      6.11 o 
  -2   2  22        7.04        2.41      4.39 o 
  -1   2  22       13.15        8.83      4.94 o 
   0   2  22       36.18       39.67      7.36 o 
   1   2  22        9.77       13.99      7.57 o 
   2   2  22        2.62        6.54      4.88 o 
  -2   3  22        0.20        1.56      3.91 o 
  -1   3  22        9.87       12.23      4.01 o 
   0   3  22       15.71       11.01      5.27 o 
   1   3  22       10.14        8.60      7.02 o 
  -1   4  22        0.80        2.46      4.24 o 
   0   4  22        6.37        4.50      4.71 o 
   1   4  22       12.34       15.59      8.16 o 
  -1   5  22        0.90       -2.52      6.13 o 
   0   5  22       13.94        9.91      7.97 o 
   1   5  22       14.75       15.60      8.19 o 
  -1   1  23       14.13       10.68      5.52 o 
   0   1  23       13.41        8.09      5.06 o 
   1   1  23        0.03        1.74      4.78 o 
  -1   2  23        0.26        3.07      4.87 o 
   0   2  23        3.57        6.67      5.02 o 
   1   2  23        0.88        3.22      6.66 o 
  -1   3  23        0.14       -5.08      4.32 o 
   0   3  23        0.17        0.36      4.71 o 
   0   4  23        0.98        0.84      4.59 o 
                                                 
